# Supplementary material for: A universal protocol for isolating retinal ON bipolar cells across species via fluorescence-activated cell sorting
Source: Mol Ther Methods Clin Dev. 2021 Jan 26;20:587–600. doi: 10.1016/j.omtm.2021.01.011 (PMC7895692; doi:10.1016/j.omtm.2021.01.011)
Supplement: Table S1: RNA-seq data of mouse and NHP samples [file mmc2.xlsx]

## Sheet: NHP_results
Ensembl geneID	genename (where available)	chr	start	stop	strand	source	biotype	UCSC_style_chr_name	sequence_role	HumanOrthologue	SM5_S14_(q1_high)	SM6_S15_(q1_low)	SM7_S16_(q2_high)	SM8_S17_(q2_low)	SM9_S18_(q3_high)	SM10_S19_(q3_low)	SM11_S20_(q4_high)	SM12_S21_(q4_low)	SM5_S14_(q1_high)	SM6_S15_(q1_low)	SM7_S16_(q2_high)	SM8_S17_(q2_low)	SM9_S18_(q3_high)	SM10_S19_(q3_low)	SM11_S20_(q4_high)	SM12_S21_(q4_low)	high_mean_normalised_counts	low_mean_normalised_counts	log2FoldChange_NHP_high_vs_low_paired_analysis	pvalue	padj	log2FoldChange_NHP_high_vs_low_unpairedanalysis(n=4)	pvalue	padj
ENSMFAG00000043096	DKK3	14	55743399	55791086	+	ensembl	protein_coding	chr14	assembled-molecule	ENSG00000050165	364	4030	60	2673	200	4624	85	4323	330.706	3076.23	76.6856	1931.99	191.133	6012.27	118.429	3656.38	179.238	3669.22	-4.45052	9.62053e-54	1.6025e-51	-4.35295	8.6621e-15	2.34903e-13
ENSMFAG00000046427	CYTB	MT	14749	15889	+	RefSeq	protein_coding	chrM	assembled-molecule	ENSG00000198727	2867600	2877151	2847481	3825978	3070360	1576887	2022169	3442942	2.60531e+06	2.19622e+06	3.63935e+06	2.76534e+06	2.93423e+06	2.05032e+06	2.81745e+06	2.91203e+06	2.99908e+06	2.48098e+06	0.278228	0.00970845	0.0342661	0.273612	0.0667366	0.162797
ENSMFAG00000046418	COX2	MT	7540	8223	+	RefSeq	protein_coding	chrM	assembled-molecule	ENSG00000198712	2822692	1831900	2742544	2431885	3651192	1334862	2023981	2320262	2.56451e+06	1.39835e+06	3.50523e+06	1.75772e+06	3.48932e+06	1.73563e+06	2.81997e+06	1.96247e+06	3.09476e+06	1.71354e+06	0.850592	1.49702e-16	4.52544e-15	0.852844	2.34085e-09	3.22108e-08
ENSMFAG00000046425	ND5	MT	12336	14147	+	RefSeq	protein_coding	chrM	assembled-molecule	ENSG00000198786	2813606	2294469	3159048	2869593	3968581	1408477	2510849	2769040	2.55625e+06	1.75144e+06	4.03756e+06	2.07409e+06	3.79263e+06	1.83135e+06	3.49831e+06	2.34204e+06	3.47119e+06	1.99973e+06	0.783897	2.14881e-12	4.41221e-11	0.795624	2.74253e-07	2.77324e-06
ENSMFAG00000046421	COX3	MT	9205	9988	+	RefSeq	protein_coding	chrM	assembled-molecule	ENSG00000198938	2668875	2207697	2639784	2916927	2955710	1512309	1873448	2749165	2.42476e+06	1.68521e+06	3.37389e+06	2.1083e+06	2.82467e+06	1.96635e+06	2.61024e+06	2.32523e+06	2.80839e+06	2.02127e+06	0.473351	2.50187e-06	2.15177e-05	0.474478	0.000546692	0.00286106
ENSMFAG00000046416	ND2	MT	4430	5471	+	RefSeq	protein_coding	chrM	assembled-molecule	ENSG00000198763	2623442	2549840	2495657	3215313	3040112	1588328	1911551	3011113	2.38348e+06	1.94638e+06	3.18968e+06	2.32397e+06	2.90533e+06	2.0652e+06	2.66332e+06	2.54679e+06	2.78545e+06	2.22058e+06	0.326631	0.00057204	0.00293186	0.326975	0.00999871	0.0350238
ENSMFAG00000046417	COX1	MT	5858	7396	+	RefSeq	protein_coding	chrM	assembled-molecule	ENSG00000198804	1891020	1660115	1905696	2039384	2736670	1190396	1482807	1869401	1.71805e+06	1.26722e+06	2.43566e+06	1.47403e+06	2.61534e+06	1.54779e+06	2.06596e+06	1.58113e+06	2.20875e+06	1.46754e+06	0.576579	7.85239e-10	1.2127e-08	0.58983	3.66449e-05	0.00025464
ENSMFAG00000046420	ATP6	MT	8525	9205	+	RefSeq	protein_coding	chrM	assembled-molecule	ENSG00000198899	1799816	1634986	1721065	2351085	2082336	1224876	1251255	2184838	1.63519e+06	1.24804e+06	2.19968e+06	1.69932e+06	1.99001e+06	1.59262e+06	1.74335e+06	1.84793e+06	1.89206e+06	1.59698e+06	0.250186	0.0147134	0.0484884	0.244613	0.0898947	0.203536
ENSMFAG00000046415	ND1	MT	3269	4223	+	RefSeq	protein_coding	chrM	assembled-molecule	ENSG00000198888	1460333	1260428	1415073	1733694	1855239	896170	1028475	1636922	1.32676e+06	962127	1.8086e+06	1.25308e+06	1.77299e+06	1.16523e+06	1.43295e+06	1.3845e+06	1.58532e+06	1.19123e+06	0.412431	0.000151315	0.000896903	0.41232	0.00468526	0.0184245
ENSMFAG00000042750	ENSMFAG00000042750	KE146131.1	13951	14157	+	ensembl	protein_coding	chrUn_KE146131	unplaced-scaffold	#N/A	1051355	835086	1032804	1087022	1344669	592740	763668	1054494	955189	637449	1.32002e+06	785678	1.28505e+06	770700	1.064e+06	891887	1.15607e+06	771428	0.581307	2.37097e-08	2.96581e-07	0.58362	3.69327e-05	0.000256426
ENSMFAG00000000004	ENSMFAG00000000004	MT	1632	3191	+	RefSeq	Mt_rRNA	chrM	assembled-molecule	#N/A	1009326	2000470	937822	2562058	1578889	1376317	789350	2571833	917005	1.52703e+06	1.19862e+06	1.85181e+06	1.50889e+06	1.78953e+06	1.09979e+06	2.17525e+06	1.18108e+06	1.8359e+06	-0.648593	1.65721e-07	1.76351e-06	-0.636387	8.20364e-05	0.000522064
ENSMFAG00000046424	ND4	MT	10759	12136	+	RefSeq	protein_coding	chrM	assembled-molecule	ENSG00000198886	844879	601448	869319	905926	1088258	511691	643749	871004	767599	459105	1.11107e+06	654786	1.04001e+06	665317	896922	736692	953901	628975	0.608476	2.45802e-09	3.57518e-08	0.600837	0.000244916	0.00139635
ENSMFAG00000046423	ND4L	MT	10469	10765	+	RefSeq	protein_coding	chrM	assembled-molecule	ENSG00000212907	477960	421481	493492	496263	597574	262529	373651	468756	434242	321730	630729	358689	571080	341349	520600	396472	539163	354560	0.595575	2.46541e-09	3.58055e-08	0.604689	3.52799e-06	2.95858e-05
ENSMFAG00000020465	ENSMFAG00000020465	1	120874773	120875036	-	ensembl	protein_coding	chr1	assembled-molecule	ENSG00000198899	470429	427676	480711	600557	561791	311002	343080	598638	427400	326459	614394	434071	536884	404375	478006	506326	514171	417808	0.30443	0.00687107	0.0255789	0.299408	0.0541028	0.138451
ENSMFAG00000046422	ND3	MT	10058	10403	+	RefSeq	protein_coding	chrM	assembled-molecule	ENSG00000198840	466468	296241	414883	362061	527194	209612	299836	351671	423801	226131	530259	261691	503821	272544	417755	297442	468909	264452	0.825681	2.65473e-15	7.33263e-14	0.826306	2.55176e-11	4.46225e-10
ENSMFAG00000032281	ENSMFAG00000032281	13	28245527	28245868	-	ensembl	protein_coding	chr13	assembled-molecule	#N/A	231072	238006	203346	253187	297532	112945	167031	245435	209936	181678	259895	182999	284341	146855	232721	207588	246723	179780	0.457396	0.000956106	0.0046135	0.456653	0.000788569	0.00395112
ENSMFAG00000000002	ENSMFAG00000000002	MT	615	1562	+	RefSeq	Mt_rRNA	chrM	assembled-molecule	#N/A	227028	262446	173146	343877	341624	212699	209236	391076	206262	200334	221297	248548	326478	276558	291524	330771	261390	264053	-0.0171593	0.858398	0.923393	-0.0146173	0.93605	0.967618
ENSMFAG00000001431	PCBP4	2	107212854	107219615	-	ensembl	protein_coding	chr2	assembled-molecule	ENSG00000090097	165797	50246	87559	43841	81611	16798	66073	25701	150632	38354.4	111909	31687.4	77992.7	21841.3	92058.2	21737.8	108148	28405.2	1.92813	1.67049e-138	2.27243e-135	1.92874	5.94086e-18	2.17636e-16
ENSMFAG00000037140	HSP90AA1	7	167309536	167364873	-	ensembl	protein_coding	chr7	assembled-molecule	ENSG00000080824	163535	135347	157547	166985	169819	63199	92687	107068	148577	103315	201360	120694	162290	82173.4	129139	90557.7	160341	99184.9	0.688944	1.57801e-11	2.93388e-10	0.692939	1.68407e-05	0.000124535
ENSMFAG00000046419	ATP8	MT	8364	8570	+	RefSeq	protein_coding	chrM	assembled-molecule	ENSG00000228253	163429	154506	136363	192985	157639	107291	104751	183172	148480	117940	174285	139486	150650	139503	145947	154926	154841	137964	0.169683	0.0777656	0.183181	0.166496	0.137809	0.280709
ENSMFAG00000022923	ENSMFAG00000022923	2	67919474	67919680	-	ensembl	protein_coding	chr2	assembled-molecule	#N/A	162616	127698	178534	166766	212439	91797	130195	173279	147742	97476.1	228183	120535	203020	119357	181398	146559	190086	120982	0.648859	9.08912e-09	1.21915e-07	0.651858	4.25263e-05	0.000291029
ENSMFAG00000035173	SPON2	5	1146802	1154074	-	ensembl	protein_coding	chr5	assembled-molecule	ENSG00000159674	95454	23823	71167	29213	71284	14408	47877	16378	86723	18184.9	90958.1	21114.6	68123.6	18733.7	66706	13852.4	78127.7	17971.4	2.12288	6.64359e-112	4.51875e-109	2.12013	2.41923e-42	3.74196e-40
ENSMFAG00000039571	PCP2	19	7964018	7969534	-	ensembl	protein_coding	chr19	assembled-molecule	ENSG00000174788	77166	680	53861	1451	46439	474	36739	611	70107.8	519.067	68839.4	1048.75	44380.1	616.31	51187.7	516.781	58628.7	675.228	6.47685	0	0	6.43916	3.44821e-175	1.92008e-171
ENSMFAG00000040922	ENSMFAG00000040922	KE146131.1	12160	12327	+	ensembl	protein_coding	chrUn_KE146131	unplaced-scaffold	#N/A	58825	50387	56259	65763	71423	32958	42098	58272	53444.4	38462.1	71904.3	47532.2	68256.4	42853.1	58654.3	49286.2	63064.8	44533.4	0.498689	8.6734e-08	9.71088e-07	0.501934	9.60994e-05	0.000601477
ENSMFAG00000001602	CCDC136	3	161433981	161464922	+	ensembl	protein_coding	chr3	assembled-molecule	ENSG00000128596	53326	3636	39684	3906	33945	1872	25028	2389	48448.4	2775.48	50719.9	2823.18	32440	2434.03	34871	2020.61	41619.8	2513.33	4.03571	0	0	4.04941	3.16076e-123	4.40003e-120
ENSMFAG00000034574	PCBP3	3	832218	1008816	-	ensembl	protein_coding	chr3	assembled-molecule	ENSG00000183570	45964	42304	28367	43019	34833	28285	22554	32663	41759.8	32292	36255.7	31093.3	33288.7	36777.1	31424	27626.2	35682	31947.2	0.158873	0.121866	0.257519	0.159597	0.210124	0.375455
ENSMFAG00000031780	LUC7L3	16	36124587	36159712	+	ensembl	protein_coding	chr16	assembled-molecule	ENSG00000108848	41421	35230	35860	35268	43721	16231	28541	32517	37632.3	26892.2	45832.5	25491	41782.6	21104.1	39765.6	27502.8	41253.2	25247.5	0.711997	7.95896e-11	1.36616e-09	0.708259	8.96997e-10	1.2996e-08
ENSMFAG00000003668	CKB	7	168862134	168864982	-	ensembl	protein_coding	chr7	assembled-molecule	ENSG00000166165	40647	34300	25418	39371	29736	23338	22081	30833	36929.1	26182.3	32486.6	28456.6	28417.6	30344.8	30765	26078.4	32149.6	27765.5	0.207858	0.0577985	0.145602	0.211575	0.0549026	0.140032
ENSMFAG00000001880	GAPDH	11	6790990	6795457	+	ensembl	protein_coding	chr11	assembled-molecule	ENSG00000111640	40329	38732	27648	54755	25411	27938	20296	39632	36640.2	29565.4	35336.7	39575.9	24284.4	36325.9	28278	33520.6	31134.8	34746.9	-0.170387	0.228266	0.404147	-0.158346	0.297453	0.479785
ENSMFAG00000035403	IMPDH1	3	161235063	161252515	-	ensembl	protein_coding	chr3	assembled-molecule	ENSG00000106348	38967	5672	26994	5416	24273	3448	18896	3571	35402.8	4329.63	34500.9	3914.58	23196.8	4483.2	26327.4	3020.34	29857	3936.94	2.91821	3.07792e-92	1.11653e-89	2.92311	7.60519e-66	2.88738e-63
ENSMFAG00000001962	RAP1GAP	1	206763144	206837185	+	ensembl	protein_coding	chr1	assembled-molecule	ENSG00000076864	38653	11021	27293	11023	30882	8427	20463	7949	35117.5	8412.7	34883	7967.21	29512.8	10957.1	28510.7	6723.23	32006	8515.05	1.92751	6.41504e-47	9.02751e-45	1.91053	2.40995e-35	2.83508e-33
ENSMFAG00000029449	GNB3	11	7144715	7152060	+	ensembl	protein_coding	chr11	assembled-molecule	ENSG00000111664	36636	16554	24738	13720	25487	8203	18918	10795	33285	12636.2	31617.5	9916.55	24357	10665.8	26358.1	9130.37	28904.4	10587.2	1.4479	1.09043e-46	1.49581e-44	1.44896	1.58554e-24	9.66657e-23
ENSMFAG00000000209	ENSMFAG00000000209	19	42460733	42495154	-	ensembl	protein_coding	chr19	assembled-molecule	ENSG00000105409	32902	19393	21674	23682	18495	12498	14319	18342	29892.5	14803.3	27701.4	17116.9	17675	16250.3	19950.4	15513.6	23804.8	15921	0.548109	0.000222861	0.00126803	0.580343	0.000467538	0.00248496
ENSMFAG00000003445	TRPM1	7	7721147	7872703	-	ensembl	protein_coding	chr7	assembled-molecule	ENSG00000134160	31082	4835	24679	3405	28178	1787	20953	2151	28239	3690.72	31542.1	2461.07	26928.7	2323.51	29193.4	1819.31	28975.8	2573.65	3.53912	2.13414e-103	1.08868e-100	3.49263	3.05253e-79	1.69975e-76
ENSMFAG00000043053	GDPD5	14	70742786	70838629	-	ensembl	protein_coding	chr14	assembled-molecule	ENSG00000158555	30180	7915	21378	8492	19764	3816	16571	5372	27419.5	6041.78	27323.1	6137.85	18887.8	4961.69	23088	4543.62	24179.6	5421.23	2.15286	8.0653e-118	6.26942e-115	2.1569	4.67661e-45	8.13779e-43
ENSMFAG00000044099	SPTAN1	15	10540983	10627377	-	ensembl	protein_coding	chr15	assembled-molecule	ENSG00000197694	30104	19289	21746	21461	25054	13275	15622	16471	27350.4	14723.9	27793.4	15511.6	23943.2	17260.6	21765.8	13931.1	25213.2	15356.8	0.712855	3.09461e-13	6.94861e-12	0.71544	1.04678e-09	1.50187e-08
ENSMFAG00000036714	CACNA1F	X	47739591	47767808	-	ensembl	protein_coding	chrX	assembled-molecule	ENSG00000102001	29435	17316	21187	18281	18872	6803	15583	12760	26742.6	13217.9	27079	13213.2	18035.3	8845.48	21711.5	10792.4	23392.1	11517.2	1.02202	6.5182e-69	1.52004e-66	1.02207	1.82714e-09	2.5393e-08
ENSMFAG00000046426	ND6	MT	14148	14675	-	RefSeq	protein_coding	chrM	assembled-molecule	ENSG00000198695	28385	41753	45220	59624	54301	31489	39808	50829	25788.7	31871.5	57795.4	43095.1	51893.5	40943	55463.7	42991	47735.3	39725.1	0.208063	0.122675	0.258594	0.264983	0.220022	0.387233
ENSMFAG00000001885	CDHR1	9	51574451	51602406	-	ensembl	protein_coding	chr9	assembled-molecule	ENSG00000148600	28383	13159	20172	13536	19326	4693	16962	9732	25786.9	10044.7	25781.7	9783.56	18469.2	6101.99	23632.8	8231.29	23417.6	8540.38	1.4689	4.88831e-81	1.5056e-78	1.45496	2.00623e-17	7.02601e-16
ENSMFAG00000031222	LTBP4	19	41101637	41141298	+	ensembl	protein_coding	chr19	assembled-molecule	ENSG00000090006	28043	4056	19291	4160	19270	2442	13982	2436	25478	3096.08	24655.7	3006.77	18415.7	3175.17	19480.8	2060.36	22007.5	2834.59	2.96407	7.26762e-119	5.93183e-116	2.95698	1.99219e-71	8.31987e-69
ENSMFAG00000039824	SNRNP70	19	49902847	49927068	+	ensembl	protein_coding	chr19	assembled-molecule	ENSG00000104852	26342	25425	14755	24922	20473	17228	12984	21219	23932.5	19407.7	18858.3	18013.1	19565.3	22400.4	18090.3	17946.9	20111.6	19442.1	0.046263	0.646655	0.793206	0.0490334	0.694152	0.825677
ENSMFAG00000043695	VSX2	7	138911666	138935239	+	ensembl	protein_coding	chr7	assembled-molecule	ENSG00000119614	25035	7812	20465	7724	24130	4065	17845	6838	22745.1	5963.16	26156.2	5582.76	23060.2	5285.44	24863.1	5783.55	24206.1	5653.73	2.09712	5.06688e-148	8.27118e-145	2.09776	2.35795e-120	3.02997e-117
ENSMFAG00000031208	TTYH1	19	55331261	55354593	+	ensembl	protein_coding	chr19	assembled-molecule	ENSG00000167614	24615	6610	15166	6966	15028	3324	12832	5310	22363.5	5045.63	19383.6	5034.89	14361.7	4321.97	17878.6	4491.18	18496.8	4723.42	1.95515	9.51923e-95	3.8848e-92	1.96918	7.02429e-44	1.13923e-41
ENSMFAG00000041737	UNC119	16	24779375	24786470	-	ensembl	protein_coding	chr16	assembled-molecule	ENSG00000109103	23493	11941	17535	11169	15670	5197	12512	8779	21344.1	9114.96	22411.4	8072.74	14975.3	6757.31	17432.7	7425.24	19040.9	7842.56	1.27019	1.41595e-49	2.18056e-47	1.27953	3.59049e-17	1.23668e-15
ENSMFAG00000045568	BRSK2	14	1250489	1294938	+	ensembl	protein_coding	chr14	assembled-molecule	ENSG00000174672	22323	10745	13481	12388	16607	6389	11739	8187	20281.2	8202.02	17230	8953.81	15870.7	8307.18	16355.7	6924.53	17434.4	8096.88	1.10618	2.55376e-28	1.68775e-26	1.10655	7.62799e-20	3.20165e-18
ENSMFAG00000042314	DNAJB1	19	14905685	14910355	-	ensembl	protein_coding	chr19	assembled-molecule	ENSG00000132002	21753	16531	20372	22888	16267	9715	10869	12269	19763.3	12618.7	26037.3	16543	15545.8	12631.8	15143.6	10377.1	19122.5	13042.6	0.53693	4.28796e-09	6.0394e-08	0.551989	0.00405409	0.0163465
ENSMFAG00000034662	CABP5	19	48829207	48839458	-	ensembl	protein_coding	chr19	assembled-molecule	ENSG00000105507	21668	2909	16401	3737	15272	1456	12636	2618	19686.1	2220.54	20962	2701.03	14594.9	1893.14	17605.5	2214.29	18212.1	2257.25	3.01097	0	0	3.01151	1.26701e-91	1.00787e-88
ENSMFAG00000031094	PLCD4	12	108279831	108314775	+	ensembl	protein_coding	chr12	assembled-molecule	ENSG00000115556	21660	8009	16900	8040	14368	3676	11075	6427	19678.8	6113.54	21599.8	5811.16	13731	4779.65	15430.6	5435.93	17610	5535.07	1.65241	8.07383e-65	1.7573e-62	1.6695	1.51449e-26	1.03687e-24
ENSMFAG00000002497	HHATL	2	97626040	97634926	-	ensembl	protein_coding	chr2	assembled-molecule	ENSG00000010282	21278	3622	14417	2761	20118	2412	11243	1950	19331.7	2764.79	18426.3	1995.6	19226.1	3136.16	15664.6	1649.3	18162.2	2386.46	2.96877	2.47012e-113	1.83283e-110	2.92869	3.77342e-55	9.6977e-53
ENSMFAG00000000519	PRRC2C	1	29475081	29581465	+	ensembl	protein_coding	chr1	assembled-molecule	ENSG00000117523	20578	20037	16321	20946	19788	10463	13878	22428	18695.8	15294.9	20859.8	15139.4	18910.7	13604.3	19335.9	18969.5	19450.5	15752	0.31381	0.00217998	0.00960743	0.304149	0.010271	0.0357749
ENSMFAG00000041399	SLC1A7	1	174291622	174347372	+	ensembl	protein_coding	chr1	assembled-molecule	ENSG00000162383	19639	9155	14310	11056	19227	5019	10628	7236	17842.7	6988.32	18289.5	7991.06	18374.6	6525.87	14807.8	6120.18	17328.6	6906.36	1.32854	7.87966e-58	1.49567e-55	1.32706	5.80511e-28	4.44836e-26
ENSMFAG00000034048	CIRBP	19	1037108	1050800	+	ensembl	protein_coding	chr19	assembled-molecule	ENSG00000099622	19444	13747	12122	17925	14191	8907	10418	12208	17665.5	10493.5	15493.1	12955.8	13561.8	11581.2	14515.2	10325.5	15308.9	11339	0.432074	0.000127271	0.000768049	0.433115	0.000365864	0.00199927
ENSMFAG00000042878	COL16A1	1	196343380	196392842	+	ensembl	protein_coding	chr1	assembled-molecule	ENSG00000084636	19208	2714	14514	2645	10162	1136	8920	2367	17451.1	2071.69	18550.3	1911.75	9711.46	1477.06	12428.1	2002	14535.2	1865.63	2.92692	1.20918e-109	7.5918e-107	2.96128	9.1043e-50	1.83238e-47
ENSMFAG00000032734	GNAO1	20	44164164	44330812	+	ensembl	protein_coding	chr20	assembled-molecule	ENSG00000087258	19136	6792	12694	4427	17992	2846	15954	4287	17385.7	5184.56	16224.1	3199.75	17194.3	3700.46	22228.4	3625.93	18258.1	3927.67	2.23021	1.71005e-53	2.81969e-51	2.21664	4.68018e-41	6.98057e-39
ENSMFAG00000045453	HSPB1	3	47143555	47149230	-	ensembl	protein_coding	chr3	assembled-molecule	ENSG00000106211	19128	15284	17345	34813	15339	11252	8221	11659	17378.4	11666.8	22168.5	25162.2	14658.9	14630.2	11454.2	9861.14	16415	15330.1	0.152342	0.252739	0.433828	0.0986305	0.710077	0.836155
ENSMFAG00000043900	ENSMFAG00000043900	KE146131.1	4832	5288	+	ensembl	protein_coding	chrUn_KE146131	unplaced-scaffold	#N/A	18789	12080	20118	22653	21223	13267	13173	21006	17070.4	9221.07	25712.7	16373.1	20282.1	17250.2	18353.7	17766.8	20354.7	15152.8	0.454934	0.00204139	0.00905779	0.425808	0.0351832	0.0983987
ENSMFAG00000000282	PSD	9	101405621	101423304	-	ensembl	protein_coding	chr9	assembled-molecule	ENSG00000059915	18720	9712	12195	9835	12014	5236	8618	6411	17007.7	7413.49	15586.4	7108.55	11481.4	6808.02	12007.3	5422.4	14020.7	6688.11	1.05839	2.29436e-24	1.21207e-22	1.06791	1.30498e-11	2.41415e-10
ENSMFAG00000003928	ENO2	11	7225672	7236021	+	ensembl	protein_coding	chr11	assembled-molecule	ENSG00000111674	18005	16979	14352	16394	13410	11636	8946	14827	16358.1	12960.6	18343.2	11849.3	12815.5	15129.5	12464.3	12540.6	14995.3	13120	0.179502	0.225789	0.401421	0.192853	0.192993	0.354669
ENSMFAG00000030883	CAMKK1	16	3792602	3827390	-	ensembl	protein_coding	chr16	assembled-molecule	ENSG00000004660	17704	14074	14482	15254	16233	7892	11210	12534	16084.6	10743.2	18509.4	11025.3	15513.3	10261.4	15618.7	10601.2	16431.5	10657.8	0.621319	5.50849e-18	1.86557e-16	0.624413	1.26115e-11	2.34344e-10
ENSMFAG00000032401	PLXDC1	16	50611395	50700513	-	ensembl	protein_coding	chr16	assembled-molecule	ENSG00000161381	17487	9194	13976	9629	22553	6743	10513	7340	15887.5	7018.09	17862.6	6959.65	21553.1	8767.47	14647.5	6208.14	17487.7	7238.34	1.26868	7.6336e-72	2.00985e-69	1.2729	4.68577e-17	1.59097e-15
ENSMFAG00000032183	BCL2L2-PABPN1	7	87028124	87046995	+	ensembl	protein_coding	chr7	assembled-molecule	ENSG00000258643	17223	11367	13142	12313	16527	7398	11025	10744	15647.6	8676.81	16796.7	8899.6	15794.3	9619.12	15360.9	9087.23	15899.9	9070.69	0.810092	3.39524e-28	2.21696e-26	0.809933	2.76306e-24	1.66032e-22
ENSMFAG00000001898	SLC17A7	19	50240851	50249279	-	ensembl	protein_coding	chr19	assembled-molecule	ENSG00000104888	16996	6233	11501	6661	9503	2058	8408	4762	15441.4	4757.86	14699.4	4814.44	9081.68	2675.88	11714.7	4027.68	12734.3	4068.96	1.65242	8.10113e-99	3.67341e-96	1.64557	2.64689e-15	7.66314e-14
ENSMFAG00000003647	ROGDI	20	5079765	5085491	-	ensembl	protein_coding	chr20	assembled-molecule	ENSG00000067836	16738	7956	11763	9173	14568	5965	8239	6698	15207	6073.08	15034.2	6630.07	13922.1	7755.88	11479.2	5665.14	13910.6	6531.04	1.0923	1.92081e-25	1.07381e-23	1.09116	1.21353e-15	3.58795e-14
ENSMFAG00000042192	ZNF385A	11	53289290	53314675	-	ensembl	protein_coding	chr11	assembled-molecule	ENSG00000161642	16257	8999	10949	11029	10397	6126	6156	7446	14770	6869.24	13993.9	7971.55	9936.05	7965.22	8577.03	6297.8	11819.2	7275.95	0.67029	3.28537e-06	2.77159e-05	0.700058	9.06196e-05	0.000571461
ENSMFAG00000038136	C1QTNF5	14	115383869	115386383	-	ensembl	protein_coding	chr14	assembled-molecule	ENSG00000223953	16214	10167	10373	10341	13199	6224	7897	6993	14730.9	7760.81	13257.7	7474.27	12613.8	8092.65	11002.7	5914.65	12901.3	7310.6	0.821949	1.4438e-22	6.67666e-21	0.819669	1.1234e-09	1.60672e-08
ENSMFAG00000038525	HSP90AB1	4	126268989	126275857	-	ensembl	protein_coding	chr4	assembled-molecule	#N/A	15672	15644	14223	20762	18604	11823	9725	14857	14238.5	11941.6	18178.3	15006.4	17779.2	15372.6	13549.6	12566	15936.4	13721.6	0.212395	0.00201359	0.00894904	0.215968	0.120933	0.255202
ENSMFAG00000043137	HDAC5	16	55842640	55891746	-	ensembl	protein_coding	chr16	assembled-molecule	ENSG00000108840	15662	9289	9906	9776	15772	6632	9670	8044	14229.4	7090.6	12660.8	7065.9	15072.7	8623.14	13473	6803.58	13859	7395.81	0.909472	3.31999e-32	2.46343e-30	0.906474	4.99583e-16	1.54547e-14
ENSMFAG00000043298	CACNA1G	16	35961864	36030238	+	ensembl	protein_coding	chr16	assembled-molecule	ENSG00000006283	15462	7875	10135	8762	10603	4375	7776	6191	14047.7	6011.25	12953.5	6333	10132.9	5688.52	10834.1	5236.32	11992.1	5817.27	1.0351	1.49021e-28	1.00108e-26	1.04362	1.27862e-15	3.77373e-14
ENSMFAG00000001982	ATN1	11	7238276	7251690	+	ensembl	protein_coding	chr11	assembled-molecule	ENSG00000111676	15378	11630	9570	12716	11931	7254	7757	8935	13971.4	8877.57	12231.4	9190.88	11402	9431.88	10807.7	7557.19	12103.1	8764.38	0.464248	5.22672e-07	5.1121e-06	0.465847	9.71614e-05	0.000607108
ENSMFAG00000033112	NFASC	1	63321792	63524045	+	ensembl	protein_coding	chr1	assembled-molecule	ENSG00000163531	15233	4557	11936	4460	11409	2406	9164	3635	13839.7	3478.51	15255.3	3223.6	10903.2	3128.36	12768	3074.47	13191.5	3226.23	2.02308	2.04236e-91	7.2477e-89	2.03147	2.76077e-62	9.81247e-60
ENSMFAG00000046051	DDX17	10	12727724	12750600	+	ensembl	protein_coding	chr10	assembled-molecule	ENSG00000100201	15061	12474	10774	11332	12572	7456	8993	8901	13683.4	9521.82	13770.2	8190.55	12014.6	9694.53	12529.8	7528.43	12999.5	8733.83	0.579389	2.8688e-08	3.51579e-07	0.57393	5.65936e-07	5.41154e-06
ENSMFAG00000046290	P3H3	11	7132468	7144592	+	ensembl	protein_coding	chr11	assembled-molecule	ENSG00000110811	14907	8464	9061	9132	10142	4212	7840	5854	13543.5	6460.85	11580.8	6600.43	9692.35	5476.58	10923.3	4951.29	11435	5872.29	0.96107	1.10009e-23	5.55973e-22	0.961326	7.98003e-12	1.53707e-10
ENSMFAG00000041045	RGS16	1	40531420	40539645	-	ensembl	protein_coding	chr1	assembled-molecule	ENSG00000143333	14487	6763	8238	6354	11853	5092	7030	5801	13161.9	5162.42	10528.9	4592.55	11327.5	6620.78	9794.75	4906.46	11203.3	5320.55	1.08009	3.5335e-20	1.38323e-18	1.07484	1.49626e-13	3.58608e-12
ENSMFAG00000043651	GNAS	10	90744825	90802976	+	ensembl	protein_coding	chr10	assembled-molecule	ENSG00000087460	14416	22209	11839	20344	12831	13732	9384	22047	13097.4	16952.9	15131.4	14704.2	12262.1	17854.8	13074.5	18647.3	13391.4	17039.8	-0.346707	0.00350154	0.0143833	-0.34761	0.00206623	0.00909762
ENSMFAG00000032066	ENSMFAG00000032066	8	145559104	145597346	-	ensembl	protein_coding	chr8	assembled-molecule	ENSG00000178209	14054	15866	9557	17868	12077	11694	7765	13026	12768.5	12111	12214.7	12914.6	11541.6	15204.9	10818.8	11017.3	11835.9	12812	-0.106797	0.299443	0.48786	-0.114081	0.347261	0.533362
ENSMFAG00000031963	LENG8	19	55366356	55379470	+	ensembl	protein_coding	chr19	assembled-molecule	ENSG00000167615	13339	9040	9487	11356	13094	8244	6373	8668	12118.9	6900.53	12125.3	8207.9	12513.5	10719.1	8879.37	7331.36	11409.3	8289.73	0.468746	0.000127561	0.000769517	0.461151	0.00517772	0.0200542
ENSMFAG00000003246	NPDC1	15	1250619	1257047	+	ensembl	protein_coding	chr15	assembled-molecule	ENSG00000107281	13331	12834	9066	13956	11948	10929	7600	10640	12111.6	9796.62	11587.2	10087.1	11418.3	14210.2	10588.9	8999.27	11426.5	10773.3	0.106887	0.390592	0.582019	0.085225	0.563672	0.730896
ENSMFAG00000039619	MADD	14	20228645	20287618	-	ensembl	protein_coding	chr14	assembled-molecule	ENSG00000110514	13245	9948	8976	10813	11004	6262	7938	8687	12033.5	7593.64	11472.2	7815.43	10516.1	8142.05	11059.9	7347.43	11270.4	7724.64	0.544489	8.71319e-11	1.49092e-09	0.545186	2.38989e-10	3.69316e-09
ENSMFAG00000000455	ENSMFAG00000000455	4	139047837	139054087	-	ensembl	protein_coding	chr4	assembled-molecule	ENSG00000204389	12905	13628	12862	21207	9643	6662	5680	8580	11724.6	10402.7	16438.8	15328	9215.47	8662.15	7913.83	7256.93	11323.2	10412.4	0.122042	0.0563129	0.142697	0.120886	0.62696	0.7773
ENSMFAG00000042613	ENSMFAG00000042613	2	97640160	97706371	-	ensembl	protein_coding	chr2	assembled-molecule	ENSG00000280571	12864	1356	10086	1117	9004	620	7125	715	11687.4	1035.08	12890.9	807.346	8604.8	806.144	9927.12	604.744	10777.5	813.328	3.73701	1.62904e-155	2.95471e-152	3.72765	5.12785e-96	4.28304e-93
ENSMFAG00000034276	TSPYL2	X	52142034	52148357	+	ensembl	protein_coding	chrX	assembled-molecule	ENSG00000184205	12863	23105	8960	22821	9041	11858	7946	19685	11686.4	17636.8	11451.7	16494.6	8640.16	15418.2	11071	16649.5	10712.3	16549.8	-0.635881	5.28448e-14	1.29525e-12	-0.627678	1.11952e-07	1.2136e-06
ENSMFAG00000042634	CLSTN3	11	7563691	7592364	+	ensembl	protein_coding	chr11	assembled-molecule	ENSG00000139182	12854	6251	8053	5809	7952	2907	5708	3768	11678.3	4771.6	10292.5	4198.63	7599.45	3779.77	7952.84	3186.96	9380.76	3984.24	1.22847	2.58916e-40	2.62518e-38	1.23532	8.20439e-13	1.82739e-11
ENSMFAG00000040512	SMTN	10	20306338	20329608	-	ensembl	protein_coding	chr10	assembled-molecule	ENSG00000183963	12712	1448	8282	2297	7943	766	6598	1213	11549.3	1105.31	10585.2	1660.23	7590.84	995.978	9192.86	1025.95	9729.53	1196.87	3.03771	2.14957e-109	1.2532e-106	3.0221	2.48745e-57	7.04286e-55
ENSMFAG00000002085	MBD6	11	56502911	56511805	+	ensembl	protein_coding	chr11	assembled-molecule	ENSG00000166987	12600	7395	7942	7622	7921	2974	6347	6268	11447.5	5644.85	10150.6	5509.03	7569.82	3866.89	8843.14	5301.45	9502.77	5080.56	0.902291	6.39543e-26	3.66312e-24	0.903035	3.21189e-08	3.7626e-07
ENSMFAG00000039219	CALM1	7	155347538	155358856	+	ensembl	protein_coding	chr7	assembled-molecule	ENSG00000198668	12292	5758	10504	6086	9852	2999	8887	5520	11167.7	4395.27	13425.1	4398.84	9415.21	3899.4	12382.1	4668.79	11597.5	4340.58	1.4088	1.05075e-54	1.82473e-52	1.41745	7.2369e-28	5.47024e-26
ENSMFAG00000032070	ENSMFAG00000032070	X	150666496	150672746	+	ensembl	protein_coding	chrX	assembled-molecule	ENSG00000130821	11954	6927	8858	7807	8388	4148	5795	6420	10860.6	5287.61	11321.4	5642.75	8016.11	5393.36	8074.05	5430.01	9568.03	5438.43	0.797197	4.18538e-11	7.50792e-10	0.815041	3.47183e-09	4.65838e-08
ENSMFAG00000013152	ENSMFAG00000013152	8	44878542	44878805	-	ensembl	protein_coding	chr8	assembled-molecule	ENSG00000198899	11865	9408	16490	15386	15953	8804	11577	16141	10779.7	7181.44	21075.8	11120.7	15245.7	11447.2	16130	13652	15807.8	10850.3	0.540413	1.58037e-05	0.000117317	0.542866	0.0121253	0.0412785
ENSMFAG00000033893	SNCB	6	176396870	176407122	-	ensembl	protein_coding	chr6	assembled-molecule	ENSG00000074317	11856	11071	8137	13573	8501	10259	5454	11477	10771.6	8450.86	10399.9	9810.3	8124.1	13339.1	7598.95	9707.2	9223.61	10326.9	-0.158115	0.359127	0.551028	-0.162739	0.335116	0.520879
ENSMFAG00000039193	USP48	1	206644109	206754007	+	ensembl	protein_coding	chr1	assembled-molecule	ENSG00000090686	11633	3736	9161	3425	15529	2224	9025	3237	10569	2851.81	11708.6	2475.52	14840.5	2891.72	12574.3	2737.84	12423.1	2739.22	2.17238	1.9774e-94	7.6855e-92	2.18149	4.05213e-67	1.57421e-64
ENSMFAG00000032188	OGA	9	100749617	100785516	-	ensembl	protein_coding	chr9	assembled-molecule	ENSG00000198408	11578	8268	9252	7244	12946	5158	8512	6854	10519	6311.24	11824.9	5235.82	12372	6706.6	11859.6	5797.09	11643.9	6012.69	0.957008	2.62879e-21	1.12043e-19	0.953771	6.20598e-18	2.26356e-16
ENSMFAG00000039445	SSPO	3	182824753	182881845	+	ensembl	protein_coding	chr3	assembled-molecule	ENSG00000197558	11525	12694	6815	13327	11074	7453	5516	7914	10470.8	9689.75	8710.21	9632.5	10583	9690.63	7685.33	6693.63	9362.35	8926.63	0.0732024	0.419282	0.60677	0.0689651	0.661309	0.803018
ENSMFAG00000041293	NOP56	10	59854734	59860924	-	ensembl	protein_coding	chr10	assembled-molecule	ENSG00000101361	11510	8647	9000	8241	11258	4748	7243	8923	10457.2	6600.54	11502.8	5956.44	10758.9	6173.5	10091.5	7547.04	10702.6	6569.38	0.708524	1.53992e-10	2.56245e-09	0.704053	4.64448e-11	7.86876e-10
ENSMFAG00000003142	TMEM94	16	72749897	72796166	+	ensembl	protein_coding	chr16	assembled-molecule	ENSG00000177728	11429	4430	6363	4495	7585	2305	5395	3186	10383.6	3381.57	8132.51	3248.9	7248.72	2997.04	7516.74	2694.71	8320.4	3080.55	1.42456	3.73736e-49	5.59712e-47	1.43344	4.2376e-24	2.48992e-22
ENSMFAG00000037682	SYP	X	47722100	47734315	-	ensembl	protein_coding	chrX	assembled-molecule	ENSG00000102003	11370	5560	7248	7095	5379	3204	4863	5320	10330	4244.13	9263.63	5128.13	5140.52	4165.94	6775.52	4499.64	7877.42	4509.46	0.757708	3.16101e-06	2.67636e-05	0.804692	4.38401e-05	0.000298674
ENSMFAG00000001128	UBA1	X	45655339	45676039	+	ensembl	protein_coding	chrX	assembled-molecule	ENSG00000130985	11343	9192	7299	10116	6758	4363	5390	8511	10305.5	7016.56	9328.81	7311.65	6458.38	5672.91	7509.78	7198.57	8400.61	6799.92	0.288931	0.00782134	0.0285372	0.304826	0.0570563	0.144293
ENSMFAG00000038633	HSPA8	14	119039459	119045444	-	ensembl	protein_coding	chr14	assembled-molecule	ENSG00000109971	11240	10175	11459	14648	11880	5247	8278	9958	10211.9	7766.92	14645.7	10587.3	11353.3	6822.32	11533.6	8422.44	11936.1	8399.74	0.512436	1.25575e-08	1.64223e-07	0.506643	0.00156103	0.00715417
ENSMFAG00000036134	KCNH2	3	183629888	183665130	-	ensembl	protein_coding	chr3	assembled-molecule	ENSG00000055118	11012	6534	7789	7091	9642	3698	7252	4589	10004.8	4987.62	9955.07	5125.24	9214.52	4808.26	10104.1	3881.36	9819.6	4700.62	1.06978	2.67233e-23	1.31395e-21	1.06273	5.12376e-21	2.33859e-19
ENSMFAG00000035952	ABCC8	14	50251984	50336824	+	ensembl	protein_coding	chr14	assembled-molecule	ENSG00000006071	10946	6376	8349	7198	8283	3568	5971	5080	9944.79	4867.01	10670.8	5202.58	7915.77	4639.23	8319.27	4296.64	9212.66	4751.37	0.948328	3.34802e-28	2.1949e-26	0.955145	7.01197e-14	1.74049e-12
ENSMFAG00000003896	LRTM1	2	110247492	110257054	-	ensembl	protein_coding	chr2	assembled-molecule	ENSG00000144771	10932	4294	7433	4101	7388	1449	6378	3102	9932.07	3277.75	9500.07	2964.12	7060.45	1884.04	8886.34	2623.66	8844.73	2687.39	1.73504	7.18786e-83	2.39458e-80	1.71785	3.31524e-22	1.66811e-20
ENSMFAG00000039202	PNCK	X	150644525	150663718	-	ensembl	protein_coding	chrX	assembled-molecule	ENSG00000130822	10927	5364	7362	5729	9018	3118	5893	4264	9927.53	4094.52	9409.33	4140.81	8618.18	4054.12	8210.6	3606.47	9041.41	3973.98	1.18453	1.75618e-54	3.01768e-52	1.1861	9.67139e-31	8.68605e-29
ENSMFAG00000037479	SYNE1	4	58315390	58874196	-	ensembl	protein_coding	chr4	assembled-molecule	ENSG00000131018	10922	3954	8399	3454	11718	2056	7402	3188	9922.98	3018.22	10734.7	2496.48	11198.5	2673.28	10313.1	2696.4	10542.3	2721.09	1.95551	3.72286e-85	1.26608e-82	1.95384	8.91511e-89	6.7694e-86
ENSMFAG00000002774	GPR179	16	32732218	32751921	+	ensembl	protein_coding	chr16	assembled-molecule	ENSG00000277399	10872	2933	8872	2451	6941	963	6340	1840	9877.56	2238.86	11339.3	1771.54	6633.27	1252.12	8833.39	1556.26	9170.87	1704.7	2.43235	4.68422e-98	2.06663e-95	2.42666	6.00128e-34	6.42637e-32
ENSMFAG00000033859	OTX2	7	121061894	121072574	-	ensembl	protein_coding	chr7	assembled-molecule	ENSG00000165588	10646	7258	8841	7009	13828	3372	8304	5889	9672.23	5540.27	11299.6	5065.97	13214.9	4384.38	11569.8	4980.89	11439.1	4992.88	1.19179	2.23293e-18	7.78852e-17	1.1957	1.25687e-21	6.01607e-20
ENSMFAG00000000392	ATF4	10	11651699	11654714	-	ensembl	protein_coding	chr10	assembled-molecule	ENSG00000128272	10630	7725	7570	9088	8514	4661	7248	8875	9657.69	5896.75	9675.17	6568.63	8136.53	6060.38	10098.5	7506.44	9391.97	6508.05	0.531045	1.57574e-09	2.36636e-08	0.528984	8.11697e-06	6.42321e-05
ENSMFAG00000026126	ENSMFAG00000026126	19	48611001	48611177	+	ensembl	protein_coding	chr19	assembled-molecule	#N/A	10605	5993	7845	6499	6574	3543	4367	5305	9634.98	4574.66	10026.6	4697.35	6282.54	4606.72	6084.45	4486.95	8007.15	4591.42	0.764439	4.03262e-07	4.04352e-06	0.802399	3.59066e-06	3.0036e-05
ENSMFAG00000002063	SEMA3F	2	105393231	105430609	+	ensembl	protein_coding	chr2	assembled-molecule	ENSG00000001617	10586	4763	6159	5154	10250	3334	5184	3484	9617.72	3635.76	7871.78	3725.21	9795.56	4334.97	7222.76	2946.75	8626.96	3660.67	1.23815	1.98037e-41	2.15517e-39	1.23731	3.05511e-16	9.59315e-15
ENSMFAG00000031095	ENSMFAG00000031095	2	102922430	103084195	-	ensembl	protein_coding	chr2	assembled-molecule	#N/A	10535	6300	7293	6451	7889	2814	5544	4796	9571.38	4809	9321.14	4662.66	7539.24	3658.85	7724.34	4056.44	8539.03	4296.74	0.991047	1.17138e-44	1.48229e-42	0.990448	1.29254e-13	3.11122e-12
ENSMFAG00000046056	KCNIP2	9	100792798	100812698	-	ensembl	protein_coding	chr9	assembled-molecule	ENSG00000120049	10432	3942	8248	3935	8747	2654	5251	2643	9477.8	3009.06	10541.7	2844.14	8359.2	3450.82	7316.11	2235.44	8923.71	2884.86	1.63355	1.57631e-40	1.62859e-38	1.62962	3.42564e-24	2.0296e-22
ENSMFAG00000034439	NCOR1	16	16657468	16847935	+	ensembl	protein_coding	chr16	assembled-molecule	ENSG00000141027	10278	10341	8624	10455	10575	5814	7044	9377	9337.89	7893.63	11022.3	7556.67	10106.2	7559.55	9814.26	7931.03	10070.1	7735.22	0.378258	1.16783e-05	8.94167e-05	0.380402	1.39472e-05	0.000105186
ENSMFAG00000034233	DDX39B	4	139340516	139352417	+	ensembl	protein_coding	chr4	assembled-molecule	ENSG00000198563	10277	8252	7407	9582	8076	5118	5182	8309	9336.98	6299.03	9466.84	6925.68	7717.95	6654.59	7219.97	7027.72	8435.44	6726.75	0.318271	0.00555942	0.021429	0.32663	0.00587604	0.0223496
ENSMFAG00000041182	HPN	19	35467040	35493507	+	ensembl	protein_coding	chr19	assembled-molecule	ENSG00000105707	10267	176	6418	274	7064	247	4588	125	9327.9	134.347	8202.81	198.042	6750.81	321.157	6392.37	105.725	7668.47	189.818	5.45499	1.89063e-48	2.75559e-46	5.34475	2.22658e-85	1.43058e-82
ENSMFAG00000038108	EIF5B	13	3659127	3732769	+	ensembl	protein_coding	chr13	assembled-molecule	ENSG00000158417	10209	13028	7423	11940	10136	6300	6699	12983	9275.2	9944.7	9487.29	8630	9686.62	8191.46	9333.58	10981	9445.67	9436.78	0.010749	0.920706	0.957493	0.00120228	0.991578	0.995255
ENSMFAG00000031277	AES	19	3021312	3029432	-	ensembl	protein_coding	chr19	assembled-molecule	ENSG00000104964	10198	3766	6328	4505	7742	2333	5152	3349	9265.21	2874.71	8087.78	3256.13	7398.76	3033.44	7178.18	2832.57	7982.48	2999.21	1.40742	1.16742e-40	1.22948e-38	1.4124	1.39233e-34	1.57155e-32
ENSMFAG00000027191	ENSMFAG00000027191	13	28245307	28245510	-	ensembl	protein_coding	chr13	assembled-molecule	#N/A	10144	8905	10127	12087	13010	5844	6280	11561	9216.15	6797.48	12943.3	8736.25	12433.2	7598.56	8749.79	9778.25	10835.6	8227.63	0.390403	0.00945843	0.0335505	0.397201	0.0168765	0.0543516
ENSMFAG00000045237	AKAP8L	19	15689256	15724423	-	ensembl	protein_coding	chr19	assembled-molecule	ENSG00000011243	10107	10962	6644	11395	11154	8769	6419	9756	9182.53	8367.66	8491.66	8236.09	10659.5	11401.7	8943.46	8251.59	9319.28	9064.27	0.0492735	0.533565	0.704096	0.040415	0.770469	0.874745
ENSMFAG00000002180	ADGRL1	19	14506297	14570425	-	ensembl	protein_coding	chr19	assembled-molecule	ENSG00000072071	10102	10791	6528	11418	7888	6684	5266	9175	9177.99	8237.13	8343.4	8252.71	7538.28	8690.75	7337.01	7760.18	8099.17	8235.19	-0.0283104	0.758608	0.870149	-0.0237642	0.819868	0.904239
ENSMFAG00000003406	ENSMFAG00000003406	20	3072267	3091344	-	ensembl	protein_coding	chr20	assembled-molecule	ENSG00000167978	9983	8122	8118	9438	8542	4651	6618	8580	9069.87	6199.79	10375.6	6821.6	8163.29	6047.38	9220.72	7256.93	9207.36	6581.43	0.483267	6.22474e-09	8.54606e-08	0.484085	1.57655e-05	0.000117206
ENSMFAG00000039477	MLLT6	16	50198821	50223750	+	ensembl	protein_coding	chr16	assembled-molecule	ENSG00000275023	9946	6222	6912	6580	8609	4210	5675	5536	9036.26	4749.46	8834.19	4755.9	8227.32	5473.98	7906.86	4682.33	8501.16	4915.42	0.791581	4.69481e-17	1.46256e-15	0.790901	7.91122e-16	2.39415e-14
ENSMFAG00000003353	ENSMFAG00000003353	15	43757048	43992948	-	ensembl	protein_coding	chr15	assembled-molecule	ENSG00000198722	9897	3490	8032	3099	11560	2276	6454	2512	8991.74	2664.03	10265.7	2239.9	11047.5	2959.33	8992.23	2124.64	9824.27	2496.97	1.9831	3.17707e-78	9.26115e-76	1.97693	5.08829e-47	9.23912e-45
ENSMFAG00000041810	EEF1A2	10	95681987	95694774	-	ensembl	protein_coding	chr10	assembled-molecule	ENSG00000101210	9739	14401	5362	13354	6306	7098	4413	10021	8848.19	10992.8	6853.14	9652.01	6026.42	9229.05	6148.54	8475.72	6969.07	9587.39	-0.470948	2.78411e-08	3.43897e-07	-0.460052	0.00179234	0.00806792
ENSMFAG00000002668	PHF14	3	109819730	110019097	-	ensembl	protein_coding	chr3	assembled-molecule	ENSG00000106443	9656	10083	7889	9630	9962	5199	6588	8988	8772.78	7696.69	10082.9	6960.38	9520.33	6759.91	9178.92	7602.02	9388.73	7254.75	0.372233	0.000105618	0.000649623	0.371742	6.54109e-05	0.000426166
ENSMFAG00000020113	CHD3	16	7996137	8020076	+	ensembl	protein_coding	chr16	assembled-molecule	ENSG00000170004	9633	6781	6313	6531	7420	3894	4249	5020	8751.89	5176.16	8068.61	4720.48	7091.03	5063.1	5920.04	4245.9	7457.89	4801.41	0.624656	1.46047e-10	2.43273e-09	0.635576	5.55964e-06	4.50843e-05
ENSMFAG00000003885	SAFB	19	5753525	5798763	+	ensembl	protein_coding	chr19	assembled-molecule	ENSG00000160633	9459	7775	5718	7799	10377	5654	5277	6636	8593.8	5934.92	7308.14	5636.97	9916.93	7351.51	7352.34	5612.7	8292.8	6134.02	0.432701	4.55774e-09	6.37537e-08	0.435543	0.00206795	0.0091028
ENSMFAG00000044054	PSMC5	16	61123764	61132436	+	ensembl	protein_coding	chr16	assembled-molecule	ENSG00000087191	9377	7175	7228	8181	8267	4403	5669	6908	8519.3	5476.92	9238.06	5913.07	7900.48	5724.92	7898.5	5842.76	8389.09	5739.42	0.545454	4.47088e-11	8.00248e-10	0.547568	2.50285e-09	3.43268e-08
ENSMFAG00000044507	ENSMFAG00000044507	7	50031819	50064868	-	ensembl	protein_coding	chr7	assembled-molecule	ENSG00000067225	9313	9038	6582	9792	7186	6298	4956	9029	8461.16	6899.01	8412.42	7077.47	6867.41	8188.86	6905.09	7636.69	7661.52	7450.51	0.0364446	0.770752	0.877084	0.040561	0.728985	0.847793
ENSMFAG00000000504	FKBP4	11	2969873	2979844	+	ensembl	protein_coding	chr11	assembled-molecule	ENSG00000004478	9264	11001	7431	13679	9730	7868	5042	9955	8416.64	8397.43	9497.52	9886.92	9298.62	10230.2	7024.91	8419.9	8559.42	9233.62	-0.11313	0.165535	0.321472	-0.109157	0.400076	0.588731
ENSMFAG00000045538	CPLX3	7	52888597	52893824	+	ensembl	protein_coding	chr7	assembled-molecule	ENSG00000213578	9203	7605	6546	7039	6413	5311	5064	7235	8361.22	5805.15	8366.4	5087.65	6128.68	6905.53	7055.57	6119.33	7477.97	5979.42	0.319976	0.0391707	0.107304	0.322906	0.0225872	0.0686784
ENSMFAG00000039008	RUNDC3A	16	56099873	56108267	+	ensembl	protein_coding	chr16	assembled-molecule	ENSG00000108309	9182	8842	6348	9024	7782	6289	5080	7443	8342.14	6749.39	8113.34	6522.37	7436.98	8177.16	7077.86	6295.26	7742.58	6936.05	0.163512	0.130547	0.270472	0.159149	0.174528	0.331248
ENSMFAG00000043873	IQSEC1	2	143948855	144129328	-	ensembl	protein_coding	chr2	assembled-molecule	ENSG00000144711	9094	5207	8235	5092	8147	3258	5045	4319	8262.19	3974.68	10525.1	3680.4	7785.8	4236.16	7029.09	3652.99	8400.55	3886.06	1.09824	2.80431e-17	8.9235e-16	1.11238	1.0898e-15	3.2336e-14
ENSMFAG00000046477	ENSMFAG00000046477	AQIA01082580.1	2333	6785	+	ensembl	lincRNA	chrUn_AQIA01082580	unplaced-scaffold	#N/A	8920	13218	6690	14410	10081	8993	5563	14299	8104.1	10089.7	8550.45	10415.3	9634.06	11693	7750.81	12094	8509.86	11073	-0.380223	8.15154e-05	0.000515559	-0.379604	0.000624187	0.00321228
ENSMFAG00000037198	GDI1	X	151336756	151343965	+	ensembl	protein_coding	chrX	assembled-molecule	ENSG00000203879	8858	6990	6169	7613	6607	5008	4732	7395	8047.77	5335.7	7884.56	5502.53	6314.08	6511.56	6593	6254.66	7209.85	5901.11	0.286176	0.0365532	0.101652	0.289283	0.0203592	0.0631569
ENSMFAG00000045067	ENSMFAG00000045067	20	27034185	27151622	-	ensembl	protein_coding	chr20	assembled-molecule	ENSG00000169180	8857	6288	5565	6461	5966	3610	5377	5232	8046.87	4799.84	7112.59	4669.89	5701.5	4693.84	7491.66	4425.21	7088.15	4647.19	0.598745	1.30513e-07	1.41655e-06	0.608988	6.83293e-07	6.43066e-06
ENSMFAG00000046083	TNK2	2	165694	215663	-	ensembl	protein_coding	chr2	assembled-molecule	ENSG00000061938	8828	8215	5420	9595	7853	6196	4995	7179	8020.52	6270.78	6927.27	6935.08	7504.83	8056.24	6959.43	6071.97	7353.01	6833.52	0.11205	0.293919	0.481772	0.106202	0.3752	0.563796
ENSMFAG00000003117	YPEL3	20	28596815	28600563	-	ensembl	protein_coding	chr20	assembled-molecule	ENSG00000090238	8799	6964	5481	7654	8264	5700	4223	6673	7994.17	5315.85	7005.23	5532.16	7897.61	7411.32	5883.82	5644	7195.21	5975.83	0.270349	0.0225244	0.0688425	0.268488	0.0687986	0.166405
ENSMFAG00000039690	MUM1	19	1140858	1163745	+	ensembl	protein_coding	chr19	assembled-molecule	ENSG00000160953	8715	5538	6282	6471	8515	4035	5325	5046	7917.85	4227.34	8028.99	4677.11	8137.48	5246.44	7419.21	4267.89	7875.88	4604.69	0.779152	2.55029e-20	1.01046e-18	0.774933	8.7101e-14	2.1366e-12
ENSMFAG00000039233	EIF1	16	53359128	53361967	+	ensembl	protein_coding	chr16	assembled-molecule	ENSG00000173812	8656	6309	6772	7010	7507	3831	5567	6877	7864.25	4815.87	8655.25	5066.69	7174.17	4981.19	7756.39	5816.54	7862.52	5170.07	0.60564	4.34231e-10	6.88192e-09	0.60464	1.18699e-08	1.47864e-07
ENSMFAG00000038118	NR1D1	16	51712561	51728834	-	ensembl	protein_coding	chr16	assembled-molecule	ENSG00000126368	8641	9187	5631	9559	8630	8158	4685	9450	7850.62	7012.74	7196.95	6909.06	8247.39	10607.3	6527.51	7992.77	7455.62	8130.47	-0.108289	0.367377	0.559271	-0.124543	0.421025	0.608673
ENSMFAG00000036975	ENSMFAG00000036975	19	34809564	34877082	+	ensembl	protein_coding	chr19	assembled-molecule	ENSG00000105220	8632	15126	6576	16237	8378	9756	4997	13461	7842.45	11546.2	8404.75	11735.8	8006.56	12685.1	6962.22	11385.3	7803.99	11838.1	-0.603103	1.17444e-14	3.05279e-13	-0.600904	2.38473e-10	3.6886e-09
ENSMFAG00000032405	RBM10	X	45603937	45642688	+	ensembl	protein_coding	chrX	assembled-molecule	ENSG00000182872	8487	8217	5232	9496	7457	5742	4441	7035	7710.71	6272.31	6686.99	6863.52	7126.39	7465.93	6187.55	5950.18	6927.91	6637.99	0.0625076	0.519785	0.693443	0.0621688	0.591892	0.752607
ENSMFAG00000000797	SFPQ	1	192730285	192747020	+	ensembl	protein_coding	chr1	assembled-molecule	ENSG00000116560	8445	9212	7854	11010	6541	4091	6104	9483	7672.55	7031.83	10038.2	7957.81	6251	5319.25	8504.58	8020.68	8116.57	7082.39	0.194537	0.0185785	0.0586153	0.196256	0.258552	0.4343
ENSMFAG00000040083	PLCH2	1	225879913	225917476	-	ensembl	protein_coding	chr1	assembled-molecule	ENSG00000149527	8438	7129	5074	8553	6479	4293	4324	5858	7666.19	5441.8	6485.05	6181.94	6191.75	5581.9	6024.54	4954.67	6591.88	5540.08	0.248924	0.0161464	0.0523276	0.250942	0.0349451	0.097831
ENSMFAG00000042927	CIC	19	42796844	42821693	+	ensembl	protein_coding	chr19	assembled-molecule	ENSG00000079432	8435	7293	5847	6906	5350	3880	3944	5847	7663.47	5566.99	7473.02	4991.52	5112.81	5044.9	5495.09	4945.37	6436.1	5137.2	0.304202	0.0139868	0.046539	0.325222	0.030773	0.088302
ENSMFAG00000001334	CAMSAP3	19	7936106	7950109	+	ensembl	protein_coding	chr19	assembled-molecule	ENSG00000076826	8377	3280	5112	3493	5634	1976	3986	2749	7610.77	2503.73	6533.62	2524.67	5384.21	2569.26	5553.61	2325.09	6270.55	2480.69	1.3255	1.301e-29	9.1541e-28	1.33812	4.59853e-24	2.6766e-22
ENSMFAG00000033930	TLE2	19	2957280	2997414	-	ensembl	protein_coding	chr19	assembled-molecule	ENSG00000065717	8352	5872	5056	5647	6225	3109	4098	3942	7588.06	4482.29	6462.04	4081.54	5949.01	4042.42	5709.66	3334.13	6427.19	3985.1	0.689161	2.01762e-16	6.04324e-15	0.689718	3.17509e-07	3.18176e-06
ENSMFAG00000005945	KIF19	16	71558935	71588987	+	ensembl	protein_coding	chr16	assembled-molecule	ENSG00000196169	8267	1378	5667	1719	5710	823	4027	990	7510.83	1051.87	7242.96	1242.46	5456.85	1070.09	5610.74	837.338	6455.34	1050.44	2.6194	1.72266e-109	1.04151e-106	2.61936	3.8789e-59	1.19995e-56
ENSMFAG00000002912	ANKZF1	12	108919934	108926656	+	ensembl	protein_coding	chr12	assembled-molecule	ENSG00000163516	8212	8464	5864	7847	8286	5594	5229	6569	7460.86	6460.85	7494.74	5671.66	7918.64	7273.5	7285.46	5556.03	7539.93	6240.51	0.280689	0.00177065	0.00797136	0.27334	0.0157001	0.0513047
ENSMFAG00000041134	NUCKS1	1	64227201	64262176	-	ensembl	protein_coding	chr1	assembled-molecule	ENSG00000069275	8144	8408	6161	7727	7450	4847	4373	7690	7399.08	6418.11	7874.34	5584.93	7119.7	6302.23	6092.81	6504.17	7121.48	6202.36	0.1958	0.0939838	0.211804	0.199571	0.0750126	0.177265
ENSMFAG00000035949	ISL1	6	50670187	50681496	+	ensembl	protein_coding	chr6	assembled-molecule	ENSG00000016082	8140	1215	6193	1005	8083	497	6127	691	7395.45	927.45	7915.24	726.395	7724.64	646.215	8536.62	584.445	7892.99	721.126	3.4706	4.82124e-112	3.42182e-109	3.45056	2.55481e-117	2.84521e-114
ENSMFAG00000042790	WSCD2	11	111827241	111889838	+	ensembl	protein_coding	chr11	assembled-molecule	ENSG00000075035	8100	979	6192	1071	8488	794	3945	998	7359.11	747.303	7913.96	774.098	8111.68	1032.38	5496.49	844.105	7220.31	849.473	3.08344	2.43317e-108	1.32397e-105	3.08959	5.90827e-84	3.52491e-81
ENSMFAG00000033872	STX3	14	14293545	14346434	-	ensembl	protein_coding	chr14	assembled-molecule	ENSG00000166900	8027	6326	6202	6567	6844	2916	5071	5816	7292.78	4828.85	7926.74	4746.5	6540.57	3791.48	7065.32	4919.15	7206.35	4571.49	0.660644	4.9926e-14	1.23111e-12	0.656022	3.88999e-08	4.50639e-07
ENSMFAG00000018638	HSPH1	17	10717623	10744568	-	ensembl	protein_coding	chr17	assembled-molecule	ENSG00000120694	7982	12107	6990	11689	11863	5958	7684	8855	7251.9	9241.68	8933.88	8448.58	11337	7746.78	10706	7489.52	9557.2	8231.64	0.19967	0.215793	0.388637	0.215254	0.15449	0.304371
ENSMFAG00000003743	LUC7L	20	162621	207984	-	ensembl	protein_coding	chr20	assembled-molecule	ENSG00000007392	7903	6421	5974	5743	8016	3696	5803	5588	7180.13	4901.36	7635.33	4150.93	7660.61	4805.66	8085.2	4726.31	7640.32	4646.06	0.719226	4.15591e-15	1.12693e-13	0.717685	5.465e-14	1.36871e-12
ENSMFAG00000021762	TUBB4B	15	1032210	1036423	-	ensembl	protein_coding	chr15	assembled-molecule	ENSG00000188229	7874	6932	5267	8334	5383	3647	5048	6840	7153.78	5291.43	6731.72	6023.65	5144.34	4741.95	7033.27	5785.25	6515.78	5460.57	0.249035	0.00700123	0.025978	0.254506	0.0632864	0.156136
ENSMFAG00000031609	RBM5	2	105323604	105355432	+	ensembl	protein_coding	chr2	assembled-molecule	ENSG00000003756	7784	8231	5646	8736	8398	5843	4587	6299	7072.01	6283	7216.12	6314.21	8025.67	7597.26	6390.97	5327.67	7176.19	6380.53	0.176067	0.0191607	0.0601499	0.169981	0.19648	0.358799
ENSMFAG00000032505	C2CD2	3	4821192	4890975	+	ensembl	protein_coding	chr3	assembled-molecule	ENSG00000157617	7733	2451	5813	2573	6302	1514	4285	2284	7025.68	1870.93	7429.56	1859.71	6022.6	1968.55	5970.2	1931.8	6612.01	1907.75	1.78772	4.89463e-59	9.4e-57	1.79355	1.61784e-60	5.29921e-58
ENSMFAG00000032011	PRRT1	4	138743675	138748162	+	ensembl	protein_coding	chr4	assembled-molecule	ENSG00000204314	7584	5048	4765	5042	6888	3327	3439	4109	6890.31	3853.31	6090.12	3644.26	6582.62	4325.87	4791.49	3475.38	6088.63	3824.7	0.662624	3.11206e-11	5.66347e-10	0.671419	1.25244e-06	1.12484e-05
ENSMFAG00000038998	TBX2	16	46417105	46426125	-	ensembl	protein_coding	chr16	assembled-molecule	ENSG00000121068	7540	3275	5064	3830	7714	2653	3836	3153	6850.33	2499.92	6472.27	2768.25	7372	3449.52	5344.62	2666.8	6509.8	2846.12	1.19483	5.4675e-28	3.54172e-26	1.19454	1.03638e-16	3.41473e-15
ENSMFAG00000031462	VAMP2	16	8282477	8286275	-	ensembl	protein_coding	chr16	assembled-molecule	ENSG00000220205	7518	4996	4904	5087	5220	3660	3623	4442	6830.34	3813.61	6267.77	3676.79	4988.57	4758.85	5047.85	3757.03	5783.63	4001.57	0.526942	0.000430794	0.00228766	0.531969	0.000247113	0.00140696
ENSMFAG00000001097	ENSMFAG00000001097	19	50319427	50324135	+	ensembl	protein_coding	chr19	assembled-molecule	ENSG00000142541	7500	7192	5451	12179	6908	5981	4049	8001	6813.99	5489.89	6966.89	8802.75	6601.73	7776.69	5641.39	6767.21	6506	7209.14	-0.131735	0.316797	0.50632	-0.1479	0.333297	0.51907
ENSMFAG00000003292	ABCA7	19	806762	831399	+	ensembl	protein_coding	chr19	assembled-molecule	ENSG00000064687	7471	4768	5921	5984	6022	2977	4481	4651	6787.64	3639.57	7567.59	4325.12	5755.01	3870.79	6243.29	3933.8	6588.38	3942.32	0.736684	6.33135e-15	1.69154e-13	0.740687	3.10425e-10	4.74008e-09
ENSMFAG00000039557	ILF3	19	10956500	10979896	+	ensembl	protein_coding	chr19	assembled-molecule	ENSG00000129351	7403	7069	4871	6716	4827	3315	4992	6122	6725.86	5396	6225.6	4854.19	4612.99	4310.27	6955.25	5177.96	6129.93	4934.61	0.300639	0.00120746	0.00567374	0.312546	0.0339723	0.0955722
ENSMFAG00000036747	ENSMFAG00000036747	1	211541480	211594232	-	ensembl	protein_coding	chr1	assembled-molecule	ENSG00000058453	7387	6025	5311	6463	5494	3629	4421	5770	6711.32	4599.08	6787.96	4671.33	5250.42	4718.54	6159.69	4880.24	6227.35	4717.3	0.394104	0.000166827	0.000979246	0.400576	0.00025503	0.00144661
ENSMFAG00000031768	OGDHL	9	45314047	45339572	+	ensembl	protein_coding	chr9	assembled-molecule	ENSG00000197444	7309	7718	5761	7798	6661	5750	4173	6804	6640.46	5891.41	7363.1	5636.24	6365.68	7476.34	5814.16	5754.8	6545.85	6189.7	0.0854427	0.485191	0.664228	0.0811419	0.529523	0.703729
ENSMFAG00000041567	ANKHD1-EIF4EBP3	6	139548539	139688520	+	ensembl	protein_coding	chr6	assembled-molecule	ENSG00000254996	7216	8200	5739	8645	7781	4919	4935	8268	6555.97	6259.33	7334.98	6248.44	7436.03	6395.84	6875.83	6993.04	7050.7	6474.16	0.122777	0.154414	0.30535	0.123049	0.17568	0.33285
ENSMFAG00000042657	SLC38A3	2	105448215	105463462	+	ensembl	protein_coding	chr2	assembled-molecule	ENSG00000188338	7199	3358	3968	2895	4565	2246	2746	2230	6540.52	2563.27	5071.48	2092.45	4362.61	2920.32	3825.95	1886.13	4950.14	2365.54	1.0582	3.33927e-12	6.74632e-11	1.066	2.90946e-08	3.4323e-07
ENSMFAG00000044661	ENSMFAG00000044661	KE146131.1	11288	11592	+	ensembl	protein_coding	chrUn_KE146131	unplaced-scaffold	#N/A	7166	6529	9038	6860	11639	3641	7840	7915	6510.54	4983.8	11551.4	4958.28	11123	4734.15	10923.3	6694.48	10027.1	5342.67	0.886516	3.07299e-08	3.73796e-07	0.90808	1.40878e-06	1.25446e-05
ENSMFAG00000031794	FUS	20	29841903	29852785	+	ensembl	protein_coding	chr20	assembled-molecule	ENSG00000089280	7065	7829	4063	6493	5196	3428	4059	6268	6418.78	5976.14	5192.9	4693.01	4965.63	4457.2	5655.32	5301.45	5558.16	5106.95	0.124408	0.0798912	0.187135	0.12197	0.361259	0.549136
ENSMFAG00000041287	DNAJB2	12	108969600	108979405	+	ensembl	protein_coding	chr12	assembled-molecule	ENSG00000135924	7056	5752	6136	7040	6970	3864	4001	5435	6410.6	4390.69	7842.39	5088.38	6660.98	5024.1	5574.51	4596.9	6622.12	4775.02	0.464212	1.16607e-06	1.06998e-05	0.471927	0.000176565	0.00103929
ENSMFAG00000040616	SLC12A5	10	77701881	77741349	+	ensembl	protein_coding	chr10	assembled-molecule	ENSG00000124140	7040	6487	4497	5732	5790	2480	5538	5198	6396.06	4951.74	5747.59	4142.98	5533.3	3224.58	7715.98	4396.45	6348.23	4178.94	0.607553	1.04332e-07	1.1578e-06	0.602654	0.000152216	0.000906513
ENSMFAG00000035423	MAP1LC3A	10	65967394	65978613	+	ensembl	protein_coding	chr10	assembled-molecule	ENSG00000101460	6931	2960	4160	4268	4523	2489	3387	3305	6297.03	2259.47	5316.87	3084.83	4322.47	3236.28	4719.04	2795.36	5163.85	2843.98	0.858118	9.58751e-07	8.93302e-06	0.861009	5.47607e-08	6.22721e-07
ENSMFAG00000032736	MAST2	1	181466442	181724663	-	ensembl	protein_coding	chr1	assembled-molecule	ENSG00000086015	6919	9066	6018	9340	7342	6422	4536	7886	6286.13	6920.38	7691.57	6750.77	7016.49	8350.09	6319.92	6669.95	6828.53	7172.8	-0.0698872	0.493982	0.671421	-0.0706945	0.552077	0.7218
ENSMFAG00000031375	SCAP	2	102452456	102488395	-	ensembl	protein_coding	chr2	assembled-molecule	ENSG00000114650	6887	6653	4012	6523	5297	3652	3719	5165	6257.06	5078.46	5127.71	4714.7	5062.16	4748.45	5181.61	4368.54	5407.13	4727.53	0.190462	0.0232655	0.0707499	0.193994	0.0772696	0.181367
ENSMFAG00000000969	MAN2C1	7	53538030	53550541	-	ensembl	protein_coding	chr7	assembled-molecule	ENSG00000140400	6871	7613	4396	8513	5542	4576	3394	6393	6242.52	5811.26	5618.5	6153.03	5296.29	5949.86	4728.79	5407.17	5471.53	5830.33	-0.0969119	0.289339	0.477184	-0.0913122	0.418313	0.606801
ENSMFAG00000009940	ATP6V0A1	16	54213448	54278081	+	ensembl	protein_coding	chr16	assembled-molecule	ENSG00000033627	6860	6172	4612	6741	5056	5283	2974	5524	6232.53	4711.29	5894.57	4872.26	4831.84	6869.13	4143.61	4672.18	5275.64	5281.22	0.00018275	0.999117	0.999484	-0.00100391	0.995375	0.997264
ENSMFAG00000034427	SON	3	13183863	13217540	-	ensembl	protein_coding	chr3	assembled-molecule	ENSG00000159140	6837	7983	5339	7168	7476	4082	4983	7430	6211.63	6093.69	6823.74	5180.89	7144.55	5307.55	6942.71	6284.27	6780.66	5716.6	0.249183	0.0182496	0.0577337	0.246035	0.0206333	0.0638473
ENSMFAG00000044307	NR2F6	19	17553920	17569385	-	ensembl	protein_coding	chr19	assembled-molecule	ENSG00000160113	6826	3039	4387	3471	5406	1931	3299	3696	6201.64	2319.77	5607	2508.77	5166.32	2510.75	4596.43	3126.06	5392.85	2616.34	1.04485	1.13536e-11	2.15758e-10	1.04368	5.72078e-14	1.43062e-12
ENSMFAG00000000537	LPCAT1	6	1173939	1236348	-	ensembl	protein_coding	chr6	assembled-molecule	ENSG00000153395	6820	5611	4659	5264	6376	3303	3744	4960	6196.19	4283.06	5954.64	3804.72	6093.32	4294.67	5216.44	4195.15	5865.15	4144.4	0.499738	8.15578e-08	9.1754e-07	0.501517	4.90295e-07	4.73706e-06
ENSMFAG00000007607	NME1-NME2	16	36564951	36584383	+	ensembl	protein_coding	chr16	assembled-molecule	ENSG00000011052	6769	2963	4850	4323	4210	1561	3429	2383	6149.85	2261.76	6198.76	3124.58	4023.35	2029.66	4777.56	2015.53	5287.38	2357.88	1.16623	6.81078e-23	3.24137e-21	1.1646	6.08132e-10	8.98218e-09
ENSMFAG00000032166	TSC2	20	2113286	2157047	+	ensembl	protein_coding	chr20	assembled-molecule	ENSG00000103197	6767	8554	4595	8958	5558	5397	3782	7177	6148.03	6529.55	5872.84	6474.67	5311.58	7017.35	5269.38	6070.28	5650.46	6522.96	-0.208104	0.0220828	0.0677791	-0.206808	0.0361137	0.100341
ENSMFAG00000040182	CELF3	1	100253815	100268465	+	ensembl	protein_coding	chr1	assembled-molecule	ENSG00000159409	6765	4497	4294	4286	3934	1556	3155	3199	6146.22	3432.71	5488.14	3097.84	3759.58	2023.16	4395.8	2705.7	4947.43	2814.85	0.814658	3.96198e-22	1.76709e-20	0.81312	3.13988e-05	0.00022057
ENSMFAG00000028460	ADGRB2	1	196280502	196318051	+	ensembl	protein_coding	chr1	assembled-molecule	ENSG00000121753	6739	4107	4428	4623	4557	2712	3600	3715	6122.6	3135.01	5659.4	3341.41	4354.96	3526.23	5015.81	3142.13	5288.19	3286.2	0.677055	2.31186e-07	2.41297e-06	0.686629	8.3466e-08	9.2033e-07
ENSMFAG00000045477	TMEM59L	19	19074252	19082782	+	ensembl	protein_coding	chr19	assembled-molecule	ENSG00000105696	6733	6425	4896	7215	5105	4431	3019	5712	6117.14	4904.42	6257.55	5214.86	4878.67	5761.33	4206.31	4831.19	5364.92	5177.95	0.0360086	0.787664	0.88201	0.0515129	0.725679	0.846355
ENSMFAG00000042643	PLEKHA6	1	62697368	62791466	-	ensembl	protein_coding	chr1	assembled-molecule	ENSG00000143850	6717	6802	4607	7025	4932	3381	4046	5354	6102.61	5192.19	5888.18	5077.53	4713.34	4396.09	5637.21	4528.39	5585.33	4798.55	0.216017	0.00769332	0.028133	0.218675	0.0653943	0.160342
ENSMFAG00000040127	MAZ	20	28263696	28267612	+	ensembl	protein_coding	chr20	assembled-molecule	ENSG00000103495	6707	3937	3858	4826	4074	2378	2844	3669	6093.52	3005.24	4930.89	3488.14	3893.38	3091.95	3962.49	3103.23	4720.07	3172.14	0.550932	0.000127895	0.000771243	0.573483	0.000266477	0.00150388
ENSMFAG00000007367	UBC	11	129291620	129296722	-	ensembl	protein_coding	chr11	assembled-molecule	ENSG00000150991	6702	7192	6901	12696	7211	5603	3980	6843	6088.98	5489.89	8820.13	9176.42	6891.3	7285.2	5545.25	5787.78	6836.41	6934.82	-0.0123658	0.880835	0.935335	-0.020643	0.914278	0.956536
ENSMFAG00000044143	MTCL1	18	69913210	70038451	+	ensembl	protein_coding	chr18	assembled-molecule	ENSG00000168502	6681	5363	5303	5159	6628	2375	5435	4378	6069.9	4093.76	6777.73	3728.83	6334.15	3088.05	7572.47	3702.9	6688.56	3653.38	0.874427	1.76082e-14	4.52657e-13	0.871668	1.86293e-12	3.98977e-11
ENSMFAG00000000395	BRAT1	3	37658756	37678091	+	ensembl	protein_coding	chr3	assembled-molecule	ENSG00000106009	6677	5043	4476	6240	5015	2878	3357	4411	6066.27	3849.49	5720.75	4510.15	4792.66	3742.07	4677.24	3730.81	5314.23	3958.13	0.420898	2.24512e-05	0.000161522	0.42496	0.00085609	0.00423733
ENSMFAG00000042597	WFDC1	20	72590651	72626356	+	ensembl	protein_coding	chr20	assembled-molecule	ENSG00000103175	6675	7803	4737	6387	5050	2789	3460	4511	6064.45	5956.29	6054.33	4616.4	4826.11	3626.35	4820.75	3815.39	5441.41	4503.61	0.291248	0.0052089	0.020226	0.272613	0.114107	0.244123
ENSMFAG00000042656	NLGN2	16	7467750	7479372	+	ensembl	protein_coding	chr16	assembled-molecule	ENSG00000169992	6670	8241	4403	8044	5318	4728	4134	6911	6059.91	6290.63	5627.45	5814.05	5082.22	6147.5	5759.82	5845.3	5632.35	6024.37	-0.0989854	0.251945	0.432817	-0.0970478	0.298079	0.4805
ENSMFAG00000003349	LTBP3	14	8931607	8952388	+	ensembl	protein_coding	chr14	assembled-molecule	ENSG00000168056	6570	7635	3867	8386	5686	5758	3461	7196	5969.05	5828.05	4942.39	6061.24	5433.91	7486.74	4822.14	6086.35	5291.87	6365.59	-0.26444	0.0168693	0.0541868	-0.265844	0.0305276	0.0877582
ENSMFAG00000037188	ARHGAP45	19	831756	852803	+	ensembl	protein_coding	chr19	assembled-molecule	ENSG00000180448	6546	3225	3479	3798	3814	1432	3253	2469	5947.25	2461.75	4446.49	2745.12	3644.9	1861.93	4532.34	2088.27	4642.75	2289.27	1.01417	1.00288e-15	2.87211e-14	1.01958	7.26234e-09	9.36091e-08
ENSMFAG00000006822	SLC20A1	13	16783012	16801096	+	ensembl	protein_coding	chr13	assembled-molecule	ENSG00000144136	6482	4704	4577	4963	6160	2785	5135	4441	5889.1	3590.72	5849.84	3587.16	5886.89	3621.15	7154.49	3756.18	6195.08	3638.8	0.762517	2.02506e-18	7.10904e-17	0.767366	8.03162e-14	1.97888e-12
ENSMFAG00000034501	ENSMFAG00000034501	15	10752636	10753106	-	ensembl	protein_coding	chr15	assembled-molecule	#N/A	6457	1769	4799	1897	4445	953	2657	1096	5866.39	1350.34	6133.57	1371.11	4247.93	1239.12	3701.94	926.993	4987.46	1221.89	2.01549	1.38893e-75	3.77883e-73	2.02914	6.12124e-26	4.09021e-24
ENSMFAG00000039204	LAS1L	X	62055140	62076859	-	ensembl	protein_coding	chrX	assembled-molecule	ENSG00000001497	6437	5030	5074	4682	6472	3158	3420	4057	5848.22	3839.57	6485.05	3384.06	6185.06	4106.13	4765.02	3431.39	5820.84	3690.29	0.652624	2.66173e-09	3.84174e-08	0.658011	3.42781e-07	3.40897e-06
ENSMFAG00000001463	UCKL1	10	96152692	96169208	-	ensembl	protein_coding	chr10	assembled-molecule	ENSG00000198276	6415	3880	4564	4437	6328	2964	3868	3320	5828.23	2961.73	5833.22	3206.98	6047.45	3853.89	5389.2	2808.04	5774.53	3207.66	0.857682	7.69566e-19	2.80411e-17	0.849046	4.99614e-12	9.91217e-11
ENSMFAG00000037013	CPSF1	8	146048155	146065769	-	ensembl	protein_coding	chr8	assembled-molecule	ENSG00000071894	6409	6487	4246	8062	5079	4209	3427	5751	5822.78	4951.74	5426.79	5827.06	4853.82	5472.68	4774.77	4864.17	5219.54	5278.91	-0.0169965	0.868797	0.928841	-0.0161011	0.886866	0.940832
ENSMFAG00000042206	DPP7	15	1155354	1176505	+	ensembl	protein_coding	chr15	assembled-molecule	ENSG00000176978	6392	6611	4057	8172	6120	5668	4234	6816	5807.34	5046.4	5185.23	5906.56	5848.67	7369.72	5899.15	5764.95	5685.09	6021.91	-0.0713462	0.542373	0.712055	-0.08256	0.528574	0.703182
ENSMFAG00000032191	GRINA	KE146006.1	26217	28415	+	ensembl	protein_coding	chrUn_KE146006	unplaced-scaffold	ENSG00000178719	6342	3808	3645	4422	3926	1921	2899	2973	5761.91	2906.77	4658.65	3196.14	3751.94	2497.75	4039.12	2514.55	4552.9	2778.8	0.700771	6.83786e-10	1.06407e-08	0.712138	7.23412e-06	5.7821e-05
ENSMFAG00000003188	ENSMFAG00000003188	11	6827897	6891910	-	ensembl	protein_coding	chr11	assembled-molecule	ENSG00000111642	6332	6237	3727	6157	5182	3771	3695	5068	5752.82	4760.91	4763.46	4450.16	4952.25	4903.18	5148.17	4286.49	5154.18	4600.18	0.162664	0.073713	0.17574	0.164499	0.109192	0.236093
ENSMFAG00000032523	CLTCL1	10	32186578	32303414	+	ensembl	protein_coding	chr10	assembled-molecule	ENSG00000070371	6327	3142	4446	3179	6470	2044	3901	1675	5748.28	2398.39	5682.41	2297.72	6183.15	2657.67	5435.18	1416.71	5762.25	2192.62	1.42939	5.76642e-22	2.55791e-20	1.39448	4.42265e-15	1.24378e-13
ENSMFAG00000040517	ENSMFAG00000040517	1	91402079	91449779	+	ensembl	protein_coding	chr1	assembled-molecule	ENSG00000258465	6323	3632	4885	3709	5770	2059	3845	2950	5744.65	2772.43	6243.49	2680.79	5514.18	2677.18	5357.16	2495.1	5714.87	2656.37	1.10406	2.49555e-40	2.54608e-38	1.10523	1.77695e-31	1.67706e-29
ENSMFAG00000037079	MKNK2	19	1884944	1896827	-	ensembl	protein_coding	chr19	assembled-molecule	ENSG00000099875	6286	6664	5201	6968	6993	4888	4290	6451	5711.03	5086.85	6647.37	5036.34	6682.96	6355.53	5977.17	5456.23	6254.63	5483.74	0.192848	0.0377986	0.104404	0.190197	0.098823	0.218596
ENSMFAG00000035867	SULF2	10	79391269	79530562	-	ensembl	protein_coding	chr10	assembled-molecule	ENSG00000196562	6249	1829	4938	1587	6170	1179	3363	1590	5677.42	1396.14	6311.23	1147.05	5896.45	1532.97	4685.6	1344.82	5642.67	1355.24	2.05688	1.21149e-51	1.92003e-49	2.05906	2.42489e-51	5.32997e-49
ENSMFAG00000030581	DNM1	15	10950115	11003466	-	ensembl	protein_coding	chr15	assembled-molecule	ENSG00000106976	6233	6528	4283	8102	4342	4593	3346	5791	5662.88	4983.04	5474.08	5855.97	4149.5	5971.97	4661.91	4898.01	4987.09	5427.24	-0.126708	0.341608	0.533067	-0.121846	0.367682	0.556403
ENSMFAG00000033122	SF1	14	9781932	9798750	+	ensembl	protein_coding	chr14	assembled-molecule	ENSG00000168066	6200	6228	3880	5817	5425	3371	4207	5325	5632.9	4754.04	4959	4204.41	5184.48	4383.08	5861.53	4503.86	5409.48	4461.35	0.276273	0.000386998	0.00207808	0.277899	0.00461042	0.0181859
ENSMFAG00000000829	COLEC11	13	107994595	108042474	-	ensembl	protein_coding	chr13	assembled-molecule	ENSG00000118004	6173	214	4815	359	4714	156	3548	256	5608.37	163.353	6154.02	259.478	4505	202.836	4943.36	216.524	5302.69	210.548	4.66389	1.09119e-222	2.96875e-219	4.65288	2.62128e-171	1.09471e-167
ENSMFAG00000000538	USP22	16	20612068	20657746	-	ensembl	protein_coding	chr16	assembled-molecule	ENSG00000124422	6172	8080	3756	8457	4699	4850	3395	6910	5607.46	6167.73	4800.52	6112.56	4490.67	6306.13	4730.18	5844.45	4907.21	6107.72	-0.319915	0.000666409	0.00336078	-0.315431	0.00191736	0.00854802
ENSMFAG00000003935	HNRNPL	19	39308426	39322060	-	ensembl	protein_coding	chr19	assembled-molecule	ENSG00000268083	6172	6134	4417	5641	5436	3852	3793	5534	5607.46	4682.29	5645.34	4077.21	5194.99	5008.49	5284.71	4680.64	5433.13	4612.16	0.239462	0.0196966	0.0615598	0.236775	0.01725	0.0553836
ENSMFAG00000037118	KLHDC8A	1	63843757	63853053	-	ensembl	protein_coding	chr1	assembled-molecule	ENSG00000162873	6131	1883	4761	1267	4975	859	3032	1296	5570.21	1437.36	6085.01	915.763	4754.43	1116.9	4224.42	1096.15	5158.52	1141.54	2.17926	8.15611e-42	8.9356e-40	2.17596	9.50749e-38	1.27058e-35
ENSMFAG00000003384	ENSMFAG00000003384	16	58257832	58390183	+	ensembl	protein_coding	chr16	assembled-molecule	ENSG00000186868	6127	5584	4184	5250	4653	2849	3357	4330	5566.57	4262.45	5347.55	3794.6	4446.71	3704.36	4677.24	3662.3	5009.52	3855.93	0.374438	1.01197e-05	7.82169e-05	0.377483	0.000976066	0.00475647
ENSMFAG00000031888	SPSB3	20	1830457	1836476	-	ensembl	protein_coding	chr20	assembled-molecule	ENSG00000162032	6090	7081	3559	7084	5378	5215	2995	5855	5532.96	5405.16	4548.74	5120.18	5139.56	6780.71	4172.87	4952.14	4848.53	5564.55	-0.195723	0.0591473	0.148379	-0.197998	0.160408	0.312422
ENSMFAG00000000789	DAZAP1	19	1197586	1225420	+	ensembl	protein_coding	chr19	assembled-molecule	ENSG00000071626	6075	6456	4070	7105	5748	5019	3358	5757	5519.33	4928.08	5201.84	5135.36	5493.16	6525.87	4678.63	4869.25	5223.24	5364.64	-0.0308456	0.760507	0.871389	-0.0378378	0.765965	0.87204
ENSMFAG00000037520	BRD2	4	137834803	137846316	-	ensembl	protein_coding	chr4	assembled-molecule	ENSG00000204256	6057	7002	3768	5916	4877	3208	3882	5597	5502.98	5344.86	4815.86	4275.97	4660.78	4171.14	5408.71	4733.92	5097.08	4631.47	0.141195	0.0698542	0.168708	0.1379	0.248407	0.42257
ENSMFAG00000000704	IGSF9	1	91727549	91746623	+	ensembl	protein_coding	chr1	assembled-molecule	ENSG00000085552	6039	1370	4271	2407	3716	756	3147	2136	5486.62	1045.77	5458.74	1739.73	3551.25	982.976	4384.65	1806.62	4720.32	1393.77	1.79213	2.44357e-22	1.11111e-20	1.75911	5.45329e-15	1.51576e-13
ENSMFAG00000033913	SV2B	7	71781509	71857015	+	ensembl	protein_coding	chr7	assembled-molecule	ENSG00000185518	5995	3871	4834	3922	4459	1491	4373	2974	5446.65	2954.86	6178.31	2834.75	4261.31	1938.65	6092.81	2515.4	5494.77	2560.91	1.10428	7.71216e-27	4.69751e-25	1.10049	6.04641e-11	1.00303e-09
ENSMFAG00000002409	BIVM-ERCC5	17	85368558	85440434	+	ensembl	protein_coding	chr17	assembled-molecule	ENSG00000270181	5966	6759	4324	6916	6126	4032	3995	6887	5420.3	5159.37	5526.48	4998.75	5854.4	5242.54	5566.15	5825	5591.83	5306.41	0.0774227	0.35474	0.546506	0.075655	0.401813	0.590409
ENSMFAG00000002393	SRSF5	7	134433082	134438956	+	ensembl	protein_coding	chr7	assembled-molecule	ENSG00000100650	5954	5008	4913	3821	5553	2298	4611	4216	5409.4	3822.77	6279.28	2761.74	5306.81	2987.93	6424.41	3565.88	5854.97	3284.58	0.840721	1.42899e-10	2.38515e-09	0.833506	1.26477e-09	1.79202e-08
ENSMFAG00000014731	ITM2C	12	120670153	120684429	+	ensembl	protein_coding	chr12	assembled-molecule	ENSG00000135916	5933	2035	4675	2230	4475	1064	3556	1428	5390.32	1553.38	5975.09	1611.8	4276.6	1383.45	4954.5	1207.8	5149.13	1439.11	1.83792	3.72595e-65	8.21925e-63	1.83856	5.52541e-37	7.04596e-35
ENSMFAG00000044583	INTS11	1	227093246	227107709	+	ensembl	protein_coding	chr1	assembled-molecule	ENSG00000127054	5919	6281	3619	7790	5388	4532	3578	5239	5377.6	4794.5	4625.42	5630.46	5149.12	5892.65	4985.15	4431.13	5034.32	5187.18	-0.0356345	0.764236	0.87369	-0.0427079	0.726863	0.846794
ENSMFAG00000006874	OAZ1	19	2141274	2144657	+	ensembl	protein_coding	chr19	assembled-molecule	ENSG00000104904	5884	4257	4200	7951	5672	3179	3799	4300	5345.8	3249.51	5367.99	5746.83	5420.53	4133.44	5293.07	3636.92	5356.85	4191.67	0.388592	0.00908407	0.0324128	0.353763	0.0352426	0.0984987
ENSMFAG00000041941	TAF15	16	32178902	32217459	+	ensembl	protein_coding	chr16	assembled-molecule	ENSG00000270647	5842	6534	3741	4909	6179	3362	3645	4458	5307.64	4987.62	4781.35	3548.13	5905.05	4371.38	5078.5	3770.56	5268.14	4169.42	0.345549	0.000744769	0.0037032	0.337739	0.0130436	0.0438682
ENSMFAG00000036381	PACSIN1	4	136257216	136278716	-	ensembl	protein_coding	chr4	assembled-molecule	ENSG00000124507	5826	5170	3954	5588	4507	3359	3622	4302	5293.11	3946.43	5053.58	4038.9	4307.18	4367.48	5046.46	3638.61	4925.08	3997.86	0.300147	0.00977095	0.0344495	0.301147	0.00591033	0.0224449
ENSMFAG00000044220	ENSMFAG00000044220	1	226746369	226776157	+	ensembl	protein_coding	chr1	assembled-molecule	ENSG00000248333	5805	6412	3574	6523	5319	4003	3085	5118	5274.03	4894.49	4567.91	4714.7	5083.18	5204.83	4298.27	4328.78	4805.85	4785.7	0.00469855	0.952332	0.974174	0.00673355	0.951655	0.975181
ENSMFAG00000000176	CTBP1	5	1182255	1231296	-	ensembl	protein_coding	chr5	assembled-molecule	ENSG00000159692	5798	4101	3954	4715	5449	2704	3957	3741	5267.67	3130.43	5053.58	3407.91	5207.42	3515.83	5513.21	3164.12	5260.47	3304.57	0.671843	2.04265e-13	4.64404e-12	0.671071	4.50795e-14	1.13583e-12
ENSMFAG00000046344	EPB41	1	198982410	199129296	-	ensembl	protein_coding	chr1	assembled-molecule	ENSG00000159023	5740	5003	5362	5242	5631	2736	3639	4544	5214.97	3818.96	6853.14	3788.82	5381.35	3557.44	5070.14	3843.3	5629.9	3752.13	0.575365	2.28011e-07	2.38437e-06	0.58509	1.53675e-06	1.359e-05
ENSMFAG00000033843	ENSMFAG00000033843	11	55080396	55084330	+	ensembl	protein_coding	chr11	assembled-molecule	#N/A	5738	5515	3992	6720	4326	4049	3196	6578	5213.16	4209.78	5102.15	4857.09	4134.21	5264.64	4452.92	5563.65	4725.61	4973.79	-0.0724941	0.605489	0.763186	-0.0736342	0.569219	0.735976
ENSMFAG00000036935	NOP58	12	91729719	91766036	+	ensembl	protein_coding	chr12	assembled-molecule	ENSG00000055044	5707	6835	4682	6719	6605	3419	4197	7169	5184.99	5217.38	5984.04	4856.36	6312.16	4445.49	5847.59	6063.51	5832.2	5145.69	0.186061	0.13668	0.279026	0.180356	0.150103	0.297976
ENSMFAG00000039157	GRIK5	19	42499178	42585495	-	ensembl	protein_coding	chr19	assembled-molecule	ENSG00000105737	5699	3853	3502	5063	3559	3021	2558	3413	5177.72	2941.12	4475.89	3659.44	3401.21	3928	3564.01	2886.7	4154.71	3353.82	0.301057	0.0752086	0.178471	0.309395	0.0679277	0.164884
ENSMFAG00000035555	PHC2	1	194577304	194629677	+	ensembl	protein_coding	chr1	assembled-molecule	ENSG00000134686	5685	5640	3363	5227	4676	3781	3096	4815	5165	4305.2	4298.23	3777.97	4468.69	4916.18	4313.59	4072.51	4561.38	4267.96	0.0988482	0.341752	0.533189	0.0966928	0.422954	0.610142
ENSMFAG00000039398	SFI1	10	19769596	19870980	-	ensembl	protein_coding	chr10	assembled-molecule	ENSG00000198089	5663	2611	4576	2821	4052	1563	3323	1848	5145.02	1993.06	5848.56	2038.96	3872.35	2032.26	4629.87	1563.03	4873.95	1906.83	1.34731	1.31711e-22	6.10809e-21	1.35393	1.90859e-18	7.32944e-17
ENSMFAG00000037690	GPR162	11	7125445	7132005	+	ensembl	protein_coding	chr11	assembled-molecule	ENSG00000250510	5628	4720	3665	4449	4453	2953	2785	3354	5113.22	3602.93	4684.21	3215.65	4255.57	3839.59	3880.28	2836.8	4483.32	3373.74	0.412395	0.000116446	0.000709011	0.410815	0.0027604	0.0117067
ENSMFAG00000038894	TTYH2	16	71444417	71487328	+	ensembl	protein_coding	chr16	assembled-molecule	ENSG00000141540	5608	3037	4337	2970	4416	1770	3588	2758	5095.05	2318.24	5543.09	2146.66	4220.21	2301.41	4999.09	2332.71	4964.36	2274.75	1.12034	8.82926e-23	4.14163e-21	1.1258	1.88024e-23	1.05401e-21
ENSMFAG00000001140	NEURL1	9	102559684	102660720	+	ensembl	protein_coding	chr9	assembled-molecule	ENSG00000107954	5606	3206	3823	3904	4983	2002	2996	2626	5093.23	2447.25	4886.15	2821.74	4762.08	2603.06	4174.27	2221.06	4728.93	2523.28	0.907941	4.54519e-23	2.18866e-21	0.906492	1.42656e-14	3.78264e-13
ENSMFAG00000043997	PER1	16	8264098	8279947	-	ensembl	protein_coding	chr16	assembled-molecule	ENSG00000179094	5606	8037	3812	8591	5881	5792	3498	7004	5093.23	6134.91	4872.09	6209.41	5620.26	7530.94	4873.69	5923.96	5114.82	6449.8	-0.330547	1.40259e-05	0.000105462	-0.333984	0.00320077	0.013304
ENSMFAG00000045266	PTP4A3	8	142871336	142893052	+	ensembl	protein_coding	chr8	assembled-molecule	ENSG00000184489	5605	2032	3861	2503	4939	1001	2613	1916	5092.32	1551.09	4934.72	1809.12	4720.03	1301.53	3640.64	1620.55	4596.93	1570.57	1.54697	3.32134e-27	2.0773e-25	1.54864	4.37705e-25	2.76965e-23
ENSMFAG00000029268	NISCH	2	107739201	107777477	+	ensembl	protein_coding	chr2	assembled-molecule	ENSG00000010322	5576	6976	3941	6936	5811	5205	3311	5811	5065.97	5325.01	5036.97	5013.21	5553.37	6767.71	4613.15	4914.92	5067.36	5505.21	-0.110499	0.215353	0.387972	-0.118917	0.364022	0.551914
ENSMFAG00000035164	PCP4L1	1	90366661	90392340	-	ensembl	protein_coding	chr1	assembled-molecule	ENSG00000248485	5573	1697	5568	1480	3416	730	3563	1222	5063.25	1295.38	7116.43	1069.72	3264.55	949.169	4964.25	1033.56	5102.12	1086.96	2.1871	3.71153e-37	3.38475e-35	2.23006	2.35018e-26	1.58305e-24
ENSMFAG00000036778	GPX4	19	873024	875647	+	ensembl	protein_coding	chr19	assembled-molecule	ENSG00000167468	5573	3295	2865	4667	2745	1525	2235	2158	5063.25	2515.18	3661.74	3373.22	2623.3	1982.85	3113.98	1825.23	3615.57	2424.12	0.575894	0.000554796	0.00285424	0.576523	0.0132616	0.044476
ENSMFAG00000034409	SGTA	19	2681048	2708485	-	ensembl	protein_coding	chr19	assembled-molecule	ENSG00000104969	5557	3192	3444	3262	3869	2061	2819	3005	5048.71	2436.56	4401.76	2357.71	3697.47	2679.78	3927.65	2541.62	4268.9	2503.92	0.76168	6.37337e-09	8.74276e-08	0.77025	9.86877e-10	1.42241e-08
ENSMFAG00000037867	ACHE	3	45189713	45195575	-	ensembl	protein_coding	chr3	assembled-molecule	ENSG00000087085	5488	5226	3716	5860	4953	3644	3224	4385	4986.02	3989.18	4749.4	4235.49	4733.41	4738.05	4491.93	3708.82	4740.19	4167.88	0.190635	0.0475501	0.124873	0.186293	0.0831039	0.191542
ENSMFAG00000003988	PITPNM2	11	127252901	127303314	-	ensembl	protein_coding	chr11	assembled-molecule	ENSG00000090975	5460	3332	3828	3041	3889	2141	2597	2250	4960.58	2543.43	4892.54	2197.98	3716.58	2783.8	3618.35	1903.04	4297.01	2357.06	0.866479	2.10736e-09	3.09636e-08	0.866939	1.38627e-07	1.48351e-06
ENSMFAG00000030669	CNPY3	4	127642547	127653282	-	ensembl	protein_coding	chr4	assembled-molecule	ENSG00000137161	5452	1904	3636	1932	4620	1201	2850	1184	4953.32	1453.39	4647.15	1396.41	4415.17	1561.58	3970.85	1001.42	4496.62	1353.2	1.74735	1.91835e-50	2.98239e-48	1.73331	3.18102e-29	2.63064e-27
ENSMFAG00000000305	PPP1R13B	7	169078631	169205024	-	ensembl	protein_coding	chr7	assembled-molecule	ENSG00000088808	5441	3346	4102	3378	4657	1862	3445	3019	4943.32	2554.11	5242.74	2441.55	4450.53	2421.03	4799.85	2553.46	4859.11	2492.54	0.961347	2.41725e-27	1.51766e-25	0.962692	6.19923e-25	3.86411e-23
ENSMFAG00000043596	POGZ	1	100528641	100583851	+	ensembl	protein_coding	chr1	assembled-molecule	ENSG00000143442	5375	4471	4028	4205	6550	2507	4091	3818	4883.36	3412.86	5148.16	3039.29	6259.6	3259.68	5699.91	3229.25	5497.76	3235.27	0.759281	5.72916e-13	1.25534e-11	0.765011	6.90107e-12	1.34205e-10
ENSMFAG00000030493	ENSMFAG00000030493	7	168971392	169047591	+	ensembl	protein_coding	chr7	assembled-molecule	ENSG00000126214	5360	4878	4531	6075	4314	3334	3324	5089	4869.73	3723.54	5791.04	4390.89	4122.74	4334.97	4631.26	4304.26	4853.69	4188.42	0.205477	0.0817936	0.190361	0.212585	0.0993285	0.219511
ENSMFAG00000037276	MAPK8IP3	20	1759608	1824314	+	ensembl	protein_coding	chr20	assembled-molecule	ENSG00000138834	5354	8471	3580	9634	4868	7334	2915	7833	4864.28	6466.2	4575.58	6963.27	4652.18	9535.9	4061.41	6625.12	4538.36	7397.62	-0.689224	2.29993e-08	2.888e-07	-0.704343	1.08931e-06	9.9004e-06
ENSMFAG00000035826	ATP13A2	1	211500473	211527970	+	ensembl	protein_coding	chr1	assembled-molecule	ENSG00000159363	5354	6452	3632	7522	4530	4342	2756	5740	4864.28	4925.03	4642.04	5436.76	4329.16	5645.61	3839.88	4854.87	4418.84	5215.56	-0.241466	0.0158723	0.0515518	-0.238645	0.0345514	0.0969565
ENSMFAG00000040825	CD276	7	51592293	51608544	+	ensembl	protein_coding	chr7	assembled-molecule	ENSG00000103855	5344	2152	3887	2225	3015	1411	2447	2003	4855.19	1642.69	4967.95	1608.19	2881.33	1834.63	3409.35	1694.13	4028.46	1694.91	1.21431	6.28451e-11	1.09253e-09	1.24933	5.07363e-12	1.00421e-10
ENSMFAG00000038340	USP2	14	115399656	115426501	-	ensembl	protein_coding	chr14	assembled-molecule	ENSG00000036672	5340	3379	3860	4021	4703	2276	3068	3243	4851.56	2579.3	4933.44	2906.3	4494.49	2959.33	4274.58	2742.92	4638.52	2796.96	0.729891	8.75659e-14	2.07765e-12	0.730303	2.84827e-13	6.67327e-12
ENSMFAG00000045952	RHOT2	20	691704	696917	+	ensembl	protein_coding	chr20	assembled-molecule	ENSG00000140983	5300	5344	2609	4827	3894	3184	2253	3547	4815.22	4079.25	3334.55	3488.86	3721.36	4139.94	3139.06	3000.04	3752.55	3677.02	0.0217951	0.836873	0.911516	0.0299688	0.856948	0.925744
ENSMFAG00000039115	RTF1	7	18312934	18387611	+	ensembl	protein_coding	chr7	assembled-molecule	ENSG00000137815	5293	5535	3562	5327	5545	3297	3543	4884	4808.86	4225.05	4552.57	3850.25	5299.16	4286.87	4936.39	4130.87	4899.24	4123.26	0.247666	0.00109269	0.00519578	0.249189	0.00759869	0.027782
ENSMFAG00000042770	DTX3	11	56589408	56594955	+	ensembl	protein_coding	chr11	assembled-molecule	ENSG00000178498	5289	3707	3575	3570	4001	2226	2647	3067	4805.22	2829.68	4569.19	2580.33	3823.61	2894.32	3688.01	2594.06	4221.51	2724.59	0.625053	5.07053e-08	5.96376e-07	0.63221	2.78851e-07	2.81633e-06
ENSMFAG00000041496	CASC3	16	51773255	51808213	+	ensembl	protein_coding	chr16	assembled-molecule	ENSG00000108349	5275	5053	4176	5593	5095	3603	2989	4935	4792.51	3857.12	5337.32	4042.51	4869.11	4684.74	4164.51	4174	4790.86	4189.59	0.191994	0.0791918	0.18587	0.194024	0.0937495	0.210156
ENSMFAG00000002708	DOK4	20	45477370	45491557	-	ensembl	protein_coding	chr20	assembled-molecule	ENSG00000125170	5251	2053	4210	2348	4824	1450	3517	1630	4770.7	1567.12	5380.78	1697.09	4610.13	1885.34	4900.16	1378.65	4915.44	1632.05	1.5979	2.35985e-39	2.27942e-37	1.59148	4.26196e-37	5.47662e-35
ENSMFAG00000033624	PEA15	1	91449347	91459336	-	ensembl	protein_coding	chr1	assembled-molecule	ENSG00000162734	5247	3282	3777	4398	3382	1897	2658	4155	4767.07	2505.26	4827.36	3178.79	3232.06	2466.54	3703.34	3514.28	4132.46	2916.22	0.499553	0.00128038	0.00597682	0.502605	0.00404686	0.0163213
ENSMFAG00000030420	ENSMFAG00000030420	14	10176976	10185261	-	ensembl	protein_coding	chr14	assembled-molecule	#N/A	5227	5113	3039	6292	5766	4174	2645	4704	4748.9	3902.92	3884.13	4547.74	5510.36	5427.17	3685.22	3978.62	4457.15	4464.11	-0.00798817	0.944946	0.970656	-0.00154383	0.99249	0.995649
ENSMFAG00000001649	ATP5F1A	18	35788241	35801645	+	ensembl	protein_coding	chr18	assembled-molecule	ENSG00000152234	5226	5976	4133	5699	5643	3001	4108	4873	4747.99	4561.68	5282.36	4119.13	5392.82	3902	5723.59	4121.56	5286.69	4176.09	0.339097	0.00178998	0.00804949	0.339632	0.000922776	0.00451787
ENSMFAG00000043955	FAIM2	11	48722030	48758115	-	ensembl	protein_coding	chr11	assembled-molecule	ENSG00000135472	5224	6396	3111	6341	3989	4950	2703	6032	4746.17	4882.28	3976.15	4583.15	3812.15	6436.15	3766.03	5101.84	4075.13	5250.86	-0.359341	0.00960166	0.0339626	-0.365022	0.00888792	0.0317725
ENSMFAG00000035839	GPS1	16	79705891	79713898	+	ensembl	protein_coding	chr16	assembled-molecule	ENSG00000169727	5193	5312	3320	6031	3922	3262	2800	4406	4718.01	4054.83	4243.27	4359.09	3748.12	4241.36	3901.18	3726.58	4152.64	4095.46	0.0172055	0.867763	0.928575	0.0202514	0.857675	0.926081
ENSMFAG00000032526	AP5Z1	3	39813342	39835694	+	ensembl	protein_coding	chr3	assembled-molecule	ENSG00000242802	5193	4901	3062	5202	4470	3824	2818	4594	4718.01	3741.1	3913.52	3759.9	4271.82	4972.09	3926.26	3885.59	4207.4	4089.67	0.0473373	0.689989	0.825399	0.0418573	0.74948	0.861433
ENSMFAG00000041372	ATP5ME	5	636631	638495	-	ensembl	protein_coding	chr5	assembled-molecule	ENSG00000169020	5185	3195	3843	4109	3984	2183	3209	3329	4710.74	2438.85	4911.72	2969.91	3807.37	2838.41	4471.03	2815.66	4475.21	2765.7	0.692154	4.00006e-09	5.65342e-08	0.694261	9.41617e-09	1.18894e-07
ENSMFAG00000000479	ABCF3	2	88870014	88877860	+	ensembl	protein_coding	chr2	assembled-molecule	ENSG00000161204	5183	3832	3309	4334	3688	2402	3019	3625	4708.92	2925.09	4229.21	3132.53	3524.49	3123.16	4206.31	3066.01	4167.23	3061.7	0.438235	0.000157727	0.000931863	0.444832	9.7398e-05	0.000608237
ENSMFAG00000041919	ENSMFAG00000041919	14	8652725	8659280	+	ensembl	protein_coding	chr14	assembled-molecule	#N/A	5178	5356	3785	7739	3935	4474	2330	6126	4704.38	4088.41	4837.59	5593.6	3760.54	5817.24	3246.34	5181.35	4137.21	5170.15	-0.328026	0.0461394	0.121933	-0.321221	0.0506753	0.131692
ENSMFAG00000032243	RAD21L1	10	61291288	61369704	-	ensembl	protein_coding	chr10	assembled-molecule	ENSG00000244588	5165	4158	3341	3695	3373	2070	3394	3113	4692.57	3173.94	4270.11	2670.67	3223.46	2691.48	4728.79	2632.96	4228.73	2792.26	0.587132	3.0205e-06	2.56672e-05	0.598444	4.31448e-05	0.000294177
ENSMFAG00000038333	TMEM259	19	768325	778933	-	ensembl	protein_coding	chr19	assembled-molecule	ENSG00000182087	5159	5556	2788	4800	4000	3394	2594	3171	4687.12	4241.08	3563.33	3469.35	3822.66	4412.99	3614.17	2682.02	3921.82	3701.36	0.101118	0.433924	0.619827	0.083987	0.6255	0.776587
ENSMFAG00000017749	SEC62	2	74168910	74199534	+	ensembl	protein_coding	chr2	assembled-molecule	ENSG00000008952	5133	6591	3726	5389	5816	3055	3906	6330	4663.49	5031.13	4762.18	3895.06	5558.15	3972.21	5442.15	5353.89	5106.49	4563.07	0.171724	0.175933	0.335584	0.162076	0.244177	0.417116
ENSMFAG00000039130	SLC25A22	14	612921	618156	-	ensembl	protein_coding	chr14	assembled-molecule	ENSG00000177542	5126	2579	3424	2928	3126	1386	2933	1987	4657.13	1968.64	4376.19	2116.3	2987.41	1802.12	4086.49	1680.6	4026.81	1891.91	1.07643	1.31895e-16	4.01691e-15	1.08937	3.92438e-12	7.90992e-11
ENSMFAG00000046170	TRIM28	19	59172251	59177712	+	ensembl	protein_coding	chr19	assembled-molecule	ENSG00000130726	5125	5665	3636	6238	4722	4390	2558	5412	4656.23	4324.28	4647.15	4508.71	4512.65	5708.02	3564.01	4577.45	4345.01	4779.61	-0.137032	0.263509	0.446807	-0.136825	0.315974	0.50046
ENSMFAG00000030450	AANAT	16	73847771	73850326	+	ensembl	protein_coding	chr16	assembled-molecule	ENSG00000129673	5118	1777	2943	1827	2639	735	2573	1235	4649.87	1356.44	3761.43	1320.52	2522	955.671	3584.91	1044.56	3629.55	1169.3	1.61807	5.30552e-42	5.97292e-40	1.63324	7.64686e-17	2.55482e-15
ENSMFAG00000032454	PGAM2	KE145554.1	23823	26692	-	ensembl	protein_coding	chr3_KE145554_random	unlocalized-scaffold	ENSG00000164708	5113	1314	4240	1474	5173	1058	3118	1100	4645.32	1003.02	5419.12	1065.38	4943.65	1375.65	4344.25	930.376	4838.09	1093.6	2.15732	1.46426e-70	3.73479e-68	2.14733	2.95943e-48	5.55476e-46
ENSMFAG00000035700	RGS8	1	40577653	40620478	-	ensembl	protein_coding	chr1	assembled-molecule	ENSG00000135824	5112	1482	3192	1451	4669	1129	2374	1069	4644.41	1131.26	4079.68	1048.75	4462	1467.96	3307.65	904.156	4123.43	1138.03	1.86866	1.44925e-57	2.71925e-55	1.85914	6.39403e-27	4.43406e-25
ENSMFAG00000044437	ACIN1	7	86766044	86804021	-	ensembl	protein_coding	chr7	assembled-molecule	ENSG00000100813	5111	4574	3750	4939	3789	2537	2822	3941	4643.51	3491.49	4792.85	3569.81	3621.01	3298.69	3931.83	3333.28	4247.3	3423.32	0.302945	0.00189396	0.00848437	0.310946	0.00970072	0.0341145
ENSMFAG00000045986	DNM2	19	11007578	11128635	+	ensembl	protein_coding	chr19	assembled-molecule	ENSG00000079805	5101	3995	3087	3922	3313	2322	2666	3066	4634.42	3049.52	3945.48	2834.75	3166.12	3019.14	3714.48	2593.21	3865.12	2874.15	0.417819	0.000781822	0.00387211	0.427616	0.00179711	0.00808094
ENSMFAG00000001228	TNRC18	3	40690574	40815163	+	ensembl	protein_coding	chr3	assembled-molecule	ENSG00000182095	5062	4006	3839	3886	4914	3179	2726	3654	4598.99	3057.91	4906.6	2808.73	4696.14	4133.44	3798.08	3090.54	4499.95	3272.65	0.468887	0.000450224	0.00238078	0.460333	0.00200197	0.00886843
ENSMFAG00000042100	RPH3A	11	116513231	116634172	+	ensembl	protein_coding	chr11	assembled-molecule	ENSG00000089169	5060	1449	4129	1509	3771	931	2813	1063	4597.17	1106.07	5277.25	1090.68	3603.81	1210.52	3919.3	899.081	4349.38	1076.59	2.00839	1.36498e-43	1.66283e-41	2.01501	1.49889e-38	2.06934e-36
ENSMFAG00000002381	CCDC9	19	48053557	48071010	+	ensembl	protein_coding	chr19	assembled-molecule	ENSG00000105321	5049	2799	3494	2848	3457	1275	2483	1885	4587.18	2136.57	4465.66	2058.48	3303.73	1657.8	3459.51	1594.33	3954.02	1861.79	1.08354	2.23199e-36	1.9484e-34	1.08612	1.33713e-11	2.46815e-10
ENSMFAG00000001636	AUP1	13	35381580	35384817	+	ensembl	protein_coding	chr13	assembled-molecule	ENSG00000115307	4989	5119	4029	5511	4101	3212	3335	5386	4532.67	3907.5	5149.44	3983.24	3919.18	4176.35	4646.59	4555.46	4561.97	4155.64	0.130721	0.242102	0.421171	0.134365	0.247206	0.420913
ENSMFAG00000044363	MAP1B	6	70253955	70357894	+	ensembl	protein_coding	chr6	assembled-molecule	ENSG00000131711	4979	9337	3794	10914	3307	4761	2721	10136	4523.58	7127.24	4849.09	7888.43	3160.38	6190.41	3791.11	8572.99	4081.04	7444.77	-0.875605	1.93366e-13	4.42088e-12	-0.867537	5.43161e-08	6.18086e-07
ENSMFAG00000040174	SNRNP200	13	1088130	1118708	-	ensembl	protein_coding	chr13	assembled-molecule	ENSG00000144028	4973	5036	3549	5241	4971	3318	2972	4747	4518.13	3844.15	4535.96	3788.09	4750.61	4314.17	4140.83	4014.99	4486.38	3990.35	0.169406	0.0488274	0.127507	0.169798	0.0735195	0.1747
ENSMFAG00000038362	USF2	19	35720746	35735241	+	ensembl	protein_coding	chr19	assembled-molecule	ENSG00000105698	4947	3752	2810	3619	3471	2141	2556	3394	4494.51	2864.03	3591.44	2615.74	3317.11	2783.8	3561.22	2870.63	3741.07	2783.55	0.418467	0.000131192	0.000788512	0.426861	0.000507791	0.00267592
ENSMFAG00000041905	IST1	20	60679005	60714381	-	ensembl	protein_coding	chr20	assembled-molecule	ENSG00000182149	4945	5219	3842	5099	5223	3140	3300	4456	4492.69	3983.84	4910.44	3685.46	4991.44	4082.73	4597.82	3768.87	4748.1	3880.22	0.290916	0.00070751	0.00353842	0.291541	0.00117926	0.00558852
ENSMFAG00000037718	PRR14	20	29274184	29279764	+	ensembl	protein_coding	chr20	assembled-molecule	ENSG00000156858	4914	4230	3379	4618	4766	2393	3304	3784	4464.53	3228.9	4318.68	3337.8	4554.7	3111.46	4603.4	3200.49	4485.32	3219.66	0.478125	1.086e-08	1.44363e-07	0.477952	3.06467e-09	4.15209e-08
ENSMFAG00000024673	NUMBL	19	41179360	41205194	-	ensembl	protein_coding	chr19	assembled-molecule	ENSG00000105245	4905	2427	2710	1812	2866	1317	1939	1496	4456.35	1852.61	3463.63	1309.68	2738.93	1712.41	2701.57	1265.31	3340.12	1535	1.11157	1.31658e-13	3.05717e-12	1.12225	1.22186e-08	1.51756e-07
ENSMFAG00000045746	STIP1	14	10349919	10372960	-	ensembl	protein_coding	chr14	assembled-molecule	ENSG00000168439	4888	4469	3225	4908	5305	2848	2539	3168	4440.9	3411.34	4121.85	3547.41	5069.8	3703.06	3537.54	2679.48	4292.52	3335.32	0.362647	4.34913e-05	0.000291322	0.364558	0.0149061	0.0491235
ENSMFAG00000041531	EFR3A	8	133288649	133391165	+	ensembl	protein_coding	chr8	assembled-molecule	ENSG00000132294	4882	2912	4436	2740	7247	1563	4848	2342	4435.45	2222.83	5669.63	1980.42	6925.7	2032.26	6754.62	1980.85	5946.35	2054.09	1.51374	1.303e-22	6.0599e-21	1.53329	3.68462e-24	2.17497e-22
ENSMFAG00000043335	ACKR1	1	92499441	92505368	-	ensembl	protein_coding	chr1	assembled-molecule	ENSG00000213088	4882	4770	2652	4828	3547	2372	2518	3725	4435.45	3641.1	3389.51	3489.58	3389.74	3084.15	3508.28	3150.59	3680.74	3341.36	0.133883	0.170333	0.328161	0.139583	0.27579	0.454257
ENSMFAG00000001315	SPG7	20	77943602	77998853	+	ensembl	protein_coding	chr20	assembled-molecule	ENSG00000197912	4877	5454	3226	5969	4138	3414	2392	4502	4430.91	4163.22	4123.13	4314.28	3954.54	4438.99	3332.72	3807.77	3960.33	4181.07	-0.0830823	0.375355	0.567185	-0.0776827	0.512738	0.690694
ENSMFAG00000038250	E4F1	20	2299058	2310783	+	ensembl	protein_coding	chr20	assembled-molecule	ENSG00000167967	4873	5117	3622	5359	3898	3476	2908	4439	4427.28	3905.98	4629.26	3873.38	3725.18	4519.61	4051.66	3754.49	4208.34	4013.36	0.0678118	0.57788	0.74173	0.0688011	0.54859	0.718817
ENSMFAG00000032125	EHMT2	4	138958064	138976911	+	ensembl	protein_coding	chr4	assembled-molecule	ENSG00000204371	4871	5614	3291	6061	4236	3180	3092	4660	4425.46	4285.35	4206.21	4380.77	4048.2	4134.74	4308.02	3941.41	4246.97	4185.57	0.0213617	0.797149	0.887146	0.0208371	0.809338	0.898542
ENSMFAG00000031439	RPL3	10	11880818	11887646	+	ensembl	protein_coding	chr10	assembled-molecule	ENSG00000100316	4868	4016	3871	4977	4336	2394	3160	4265	4422.73	3065.55	4947.5	3597.28	4143.76	3112.76	4402.76	3607.32	4479.19	3345.73	0.42246	1.65076e-06	1.48223e-05	0.420422	0.0001356	0.000817763
ENSMFAG00000030105	ENSMFAG00000030105	9	63581366	63581548	+	ensembl	protein_coding	chr9	assembled-molecule	#N/A	4867	2899	3648	3218	3875	1561	2998	2646	4421.82	2212.9	4662.49	2325.91	3703.2	2029.66	4177.05	2237.98	4241.14	2201.61	0.943007	2.06341e-28	1.37482e-26	0.94514	1.75508e-17	6.19844e-16
ENSMFAG00000031705	PDZD4	X	150784940	150810576	-	ensembl	protein_coding	chrX	assembled-molecule	ENSG00000067840	4846	4479	2675	4445	3347	2891	2575	3771	4402.75	3418.97	3418.9	3212.76	3198.61	3758.97	3587.69	3189.5	3651.99	3395.05	0.0984619	0.43682	0.622207	0.105836	0.416018	0.604627
ENSMFAG00000041575	DBP	19	49463725	49471142	-	ensembl	protein_coding	chr19	assembled-molecule	ENSG00000105516	4833	4473	3801	4565	4120	3211	2570	3892	4390.93	3414.39	4858.04	3299.49	3937.34	4175.05	3580.73	3291.84	4191.76	3545.19	0.239823	0.0722212	0.173121	0.242288	0.0752313	0.177606
ENSMFAG00000037842	REPIN1	3	183002835	183035134	+	ensembl	protein_coding	chr3	assembled-molecule	ENSG00000214022	4790	3122	3158	2660	4581	2098	2792	2251	4351.87	2383.13	4036.22	1922.6	4377.9	2727.89	3890.04	1903.89	4164.01	2234.37	0.912857	8.08128e-17	2.47968e-15	0.899214	2.2374e-10	3.4833e-09
ENSMFAG00000045399	NXF1	14	11457376	11472111	+	ensembl	protein_coding	chr14	assembled-molecule	ENSG00000162231	4790	4229	3001	4713	3476	2240	2935	4920	4351.87	3228.14	3835.56	3406.47	3321.89	2912.52	4089.28	4161.32	3899.65	3427.11	0.191883	0.0813156	0.18952	0.185969	0.193851	0.355816
ENSMFAG00000040507	KAT2A	16	53821961	53831175	-	ensembl	protein_coding	chr16	assembled-molecule	ENSG00000108773	4761	4938	3020	5275	4270	3787	2346	3971	4325.52	3769.34	3859.84	3812.67	4080.69	4923.98	3268.63	3358.66	3883.67	3966.16	-0.0232158	0.834038	0.90984	-0.0294721	0.842084	0.917589
ENSMFAG00000037884	ENSMFAG00000037884	2	117779910	118264016	-	ensembl	protein_coding	chr2	assembled-molecule	ENSG00000163618	4749	3963	3646	3313	5592	1702	3721	2971	4314.62	3025.09	4659.93	2394.57	5344.08	2213	5184.39	2512.86	4875.75	2536.38	0.947139	4.76143e-11	8.47608e-10	0.942215	1.21837e-12	2.64667e-11
ENSMFAG00000040558	TENT5A	4	92137129	92144283	+	ensembl	protein_coding	chr4	assembled-molecule	ENSG00000112773	4747	2090	4537	2553	5634	1349	3770	1714	4312.8	1595.37	5798.71	1845.26	5384.21	1754.01	5252.66	1449.69	5187.1	1661.08	1.64018	2.97621e-52	4.85837e-50	1.64278	2.829e-35	3.30478e-33
ENSMFAG00000030086	ACTG1	16	79129435	79136263	-	ensembl	protein_coding	chr16	assembled-molecule	ENSG00000184009	4738	8300	3211	9452	4727	6889	3451	9137	4304.62	6335.67	4103.96	6831.72	4517.43	8957.3	4808.21	7728.04	4433.55	7463.18	-0.741149	4.23346e-13	9.38954e-12	-0.751058	7.35752e-09	9.46898e-08
ENSMFAG00000031315	PLD3	19	40827333	40858198	+	ensembl	protein_coding	chr19	assembled-molecule	ENSG00000105223	4720	4828	2701	6385	3598	3257	2141	3981	4288.27	3685.37	3452.13	4614.95	3438.48	4234.86	2983.01	3367.11	3540.47	3975.57	-0.168895	0.204504	0.374251	-0.166746	0.266285	0.443522
ENSMFAG00000034676	FKBP8	19	18981388	18992802	-	ensembl	protein_coding	chr19	assembled-molecule	ENSG00000105701	4707	4161	2821	5129	3672	3675	2508	3592	4276.46	3176.23	3605.5	3707.14	3509.2	4778.35	3494.34	3038.1	3721.38	3674.96	0.036888	0.815715	0.899286	0.0188635	0.906291	0.951697
ENSMFAG00000035984	PLXNB2	10	564768	580194	+	ensembl	protein_coding	chr10	assembled-molecule	ENSG00000196576	4704	4906	2867	5542	4378	3244	2924	3858	4273.73	3744.91	3664.3	4005.65	4183.9	4217.95	4073.95	3263.08	4048.97	3807.9	0.0925882	0.410368	0.599343	0.0890906	0.44203	0.628805
ENSMFAG00000043985	COL5A3	19	10198565	10256592	-	ensembl	protein_coding	chr19	assembled-molecule	ENSG00000080573	4681	5136	3819	4311	2907	2932	1761	2745	4252.84	3920.48	4881.04	3115.91	2778.12	3812.28	2453.57	2321.71	3591.39	3292.59	0.0975028	0.585665	0.747915	0.125509	0.591232	0.752154
ENSMFAG00000032485	RRAD	20	55061868	55066327	-	ensembl	protein_coding	chr20	assembled-molecule	ENSG00000166592	4653	3610	2803	5127	3799	2175	2811	3714	4227.4	2755.63	3582.5	3705.7	3630.57	2828.01	3916.51	3141.29	3839.24	3107.66	0.312048	0.0194822	0.0609597	0.304699	0.018115	0.0576291
ENSMFAG00000030909	ILVBL	19	15419244	15430776	-	ensembl	protein_coding	chr19	assembled-molecule	ENSG00000105135	4625	2990	2851	3230	3848	1572	2458	2297	4201.96	2282.37	3643.85	2334.58	3677.4	2043.96	3424.68	1942.79	3736.97	2150.93	0.796931	3.35953e-17	1.05667e-15	0.796799	6.99873e-12	1.35946e-10
ENSMFAG00000033745	SRRT	3	45174739	45188167	+	ensembl	protein_coding	chr3	assembled-molecule	ENSG00000087087	4621	4362	3327	5244	3830	3048	3073	5094	4198.33	3329.66	4252.22	3790.26	3660.2	3963.11	4281.55	4308.49	4098.07	3847.88	0.0944707	0.396886	0.586701	0.0908672	0.434262	0.621185
ENSMFAG00000043917	USP11	X	45689447	45706851	+	ensembl	protein_coding	chrX	assembled-molecule	ENSG00000102226	4606	5346	3487	5903	3742	3531	2608	5558	4184.7	4080.78	4456.71	4266.57	3576.1	4591.12	3633.67	4700.93	3962.8	4409.85	-0.157751	0.196383	0.363918	-0.154032	0.176404	0.333403
ENSMFAG00000032121	CLASRP	19	45789918	45821551	+	ensembl	protein_coding	chr19	assembled-molecule	ENSG00000104859	4564	5104	2978	6184	3246	3085	2686	5025	4146.54	3896.05	3806.16	4469.68	3102.09	4011.22	3742.35	4250.13	3699.28	4156.77	-0.173655	0.116294	0.248759	-0.168406	0.15594	0.306577
ENSMFAG00000016702	ENSMFAG00000016702	6	75321923	75322126	-	ensembl	protein_coding	chr6	assembled-molecule	#N/A	4557	3024	7464	6458	6788	3775	4374	7088	4140.18	2308.32	9539.69	4667.72	6487.05	4908.38	6094.2	5995	6565.28	4469.85	0.575554	0.000875702	0.0042697	0.554618	0.0442637	0.118289
ENSMFAG00000032635	ENSMFAG00000032635	11	121945133	121955885	+	ensembl	protein_coding	chr11	assembled-molecule	#N/A	4552	4023	3728	3794	3971	2911	2892	3633	4135.64	3070.89	4764.73	2742.23	3794.94	3784.98	4029.36	3072.78	4181.17	3167.72	0.40554	0.00531144	0.0205752	0.401031	0.00255353	0.0109432
ENSMFAG00000036527	ARHGEF17	14	68535558	68596872	+	ensembl	protein_coding	chr14	assembled-molecule	ENSG00000110237	4545	3876	3638	3683	4620	2758	2982	2979	4129.28	2958.68	4649.71	2662	4415.17	3586.04	4154.76	2519.63	4337.23	2931.59	0.57673	1.94739e-06	1.71741e-05	0.565863	2.06781e-05	0.00014986
ENSMFAG00000040582	CHCHD10	KE145881.1	198750	201365	-	ensembl	protein_coding	chrUn_KE145881	unplaced-scaffold	ENSG00000250479	4528	2248	3884	2948	3693	1722	2211	2332	4113.83	1715.97	4964.12	2130.76	3529.27	2239	3080.54	1972.4	3921.94	2014.53	0.946088	7.09411e-10	1.10185e-08	0.961539	5.40689e-09	7.07853e-08
ENSMFAG00000037601	CDC37	19	10676980	10689052	-	ensembl	protein_coding	chr19	assembled-molecule	ENSG00000105401	4527	4031	3076	4598	3546	2665	1997	2972	4112.92	3077	3931.42	3323.35	3388.79	3465.12	2782.38	2513.71	3553.88	3094.79	0.194442	0.082332	0.191226	0.200059	0.205968	0.370401
ENSMFAG00000038861	EWSR1	10	22205943	22239473	-	ensembl	protein_coding	chr10	assembled-molecule	ENSG00000182944	4522	4871	3027	4866	3777	2882	2884	4732	4108.38	3718.2	3868.79	3517.05	3609.55	3747.27	4018.22	4002.31	3901.23	3746.21	0.0586223	0.503988	0.679757	0.0585095	0.534698	0.70772
ENSMFAG00000033704	PCDHGA4	6	140461709	140641636	+	ensembl	protein_coding	chr6	assembled-molecule	ENSG00000262576	4520	4135	3231	4382	3266	3057	2536	4433	4106.56	3156.38	4129.52	3167.22	3121.2	3974.81	3533.36	3749.41	3722.66	3511.96	0.0827074	0.594675	0.7548	0.0844669	0.539983	0.712081
ENSMFAG00000033467	SPRYD3	11	51902209	51916760	-	ensembl	protein_coding	chr11	assembled-molecule	ENSG00000167778	4515	2625	2733	2625	3125	1738	2283	3039	4102.02	2003.75	3493.03	1897.3	2986.45	2259.8	3180.86	2570.37	3440.59	2182.81	0.656414	3.26588e-05	0.000225517	0.656964	8.69191e-06	6.82644e-05
ENSMFAG00000039706	SAFB2	19	5717164	5753493	-	ensembl	protein_coding	chr19	assembled-molecule	ENSG00000130254	4507	4433	2795	4118	4507	3305	2577	4013	4094.75	3383.86	3572.27	2976.41	4307.18	4297.27	3590.48	3394.18	3891.17	3512.93	0.155844	0.107407	0.234153	0.148521	0.286009	0.466762
ENSMFAG00000032441	SCN1B	19	35455694	35465759	+	ensembl	protein_coding	chr19	assembled-molecule	ENSG00000105711	4504	761	2665	801	3680	650	1994	694	4092.03	580.897	3406.12	578.947	3516.85	845.151	2778.2	586.983	3448.3	647.994	2.41892	1.16947e-51	1.87161e-49	2.41516	8.68275e-44	1.39467e-41
ENSMFAG00000035421	ADGRL2	1	145276436	145510342	-	ensembl	protein_coding	chr1	assembled-molecule	ENSG00000117114	4500	2204	3363	1612	5515	1078	3716	1250	4088.39	1682.39	4298.23	1165.12	5270.49	1401.65	5177.43	1057.25	4708.64	1326.6	1.84163	1.68635e-26	9.90216e-25	1.82769	1.35643e-27	1.0161e-25
ENSMFAG00000024802	AP2M1	2	88858618	88868018	+	ensembl	protein_coding	chr2	assembled-molecule	ENSG00000161203	4470	3449	3464	4959	3269	2331	2132	3218	4061.14	2632.74	4427.32	3584.27	3124.07	3030.84	2970.47	2721.77	3645.75	2992.4	0.275429	0.0339494	0.095947	0.284935	0.0856091	0.195931
ENSMFAG00000037542	PRPF6	10	96193624	96252747	+	ensembl	protein_coding	chr10	assembled-molecule	ENSG00000101161	4469	4347	3028	5385	3966	3063	3358	4147	4060.23	3318.21	3870.07	3892.17	3790.17	3982.61	4678.63	3507.52	4099.77	3675.13	0.156896	0.195666	0.362878	0.157743	0.172993	0.329251
ENSMFAG00000043520	SEC31B	9	99417030	99451259	-	ensembl	protein_coding	chr9	assembled-molecule	ENSG00000075826	4457	3516	3074	3101	4391	2266	2491	3040	4049.33	2683.88	3928.86	2241.34	4196.32	2946.33	3470.66	2571.22	3911.29	2610.69	0.586631	2.78505e-08	3.43897e-07	0.58424	1.6434e-06	1.44566e-05
ENSMFAG00000026858	DDX5	16	61836703	61845989	-	ensembl	protein_coding	chr16	assembled-molecule	ENSG00000108654	4453	4937	3005	4818	6000	3035	3434	4798	4045.69	3768.58	3840.67	3482.36	5733.99	3946.2	4784.52	4058.13	4601.22	3813.82	0.25485	0.0213655	0.0659925	0.271029	0.0599637	0.14982
ENSMFAG00000036884	PDE9A	3	3984174	4115210	-	ensembl	protein_coding	chr3	assembled-molecule	ENSG00000160191	4451	2601	3126	2907	4310	1641	2773	2749	4043.87	1985.43	3995.32	2101.12	4118.91	2133.68	3863.56	2325.09	4005.42	2136.33	0.908921	1.42143e-20	5.74343e-19	0.907143	4.57287e-22	2.27351e-20
ENSMFAG00000042025	MTCH1	4	133748604	133766968	+	ensembl	protein_coding	chr4	assembled-molecule	ENSG00000137409	4445	4228	2831	4516	3258	2975	2158	3497	4038.42	3227.37	3618.28	3264.08	3113.56	3868.19	3006.7	2957.75	3444.24	3329.35	0.0463255	0.726579	0.848992	0.0496754	0.719804	0.84263
ENSMFAG00000035356	DVL3	2	88839993	88857602	+	ensembl	protein_coding	chr2	assembled-molecule	ENSG00000161202	4416	4177	2763	4111	3403	2645	2355	3519	4012.08	3188.44	3531.37	2971.35	3252.13	3439.11	3281.17	2976.36	3519.19	3143.82	0.160687	0.141609	0.286631	0.163461	0.149781	0.297585
ENSMFAG00000041144	ARHGAP21	9	25116679	25249316	-	ensembl	protein_coding	chr9	assembled-molecule	ENSG00000107863	4397	6759	3333	5298	7515	4188	4192	4574	3994.81	5159.37	4259.89	3829.29	7181.82	5445.37	5840.63	3868.67	5319.29	4575.68	0.195481	0.236711	0.414378	0.217458	0.28123	0.461034
ENSMFAG00000042266	ILKAP	12	128014138	128047410	-	ensembl	protein_coding	chr12	assembled-molecule	ENSG00000132323	4394	4105	2647	4427	4787	2901	2891	3784	3992.09	3133.48	3383.11	3199.75	4574.77	3771.97	4027.97	3200.49	3994.49	3326.42	0.260199	0.00571199	0.0219291	0.264806	0.0354682	0.0989309
ENSMFAG00000000814	USP5	11	7156775	7171481	+	ensembl	protein_coding	chr11	assembled-molecule	ENSG00000111667	4383	2461	2720	2745	1703	1191	1862	2379	3982.09	1878.56	3476.42	1984.03	1627.5	1548.58	2594.29	2012.15	2920.07	1855.83	0.584587	0.00161737	0.0073625	0.653644	0.00559113	0.0214614
ENSMFAG00000002662	PRRC2B	15	7392654	7464025	-	ensembl	protein_coding	chr15	assembled-molecule	ENSG00000130723	4366	4103	3226	4321	3503	2785	2333	3781	3966.65	3131.96	4123.13	3123.14	3347.69	3621.15	3250.52	3197.96	3672	3268.55	0.163505	0.19614	0.363674	0.168468	0.163781	0.316853
ENSMFAG00000002536	HNRNPA2B1	3	94577309	94588412	+	ensembl	protein_coding	chr3	assembled-molecule	ENSG00000122566	4364	5181	3526	4987	3558	2054	4046	5163	3964.83	3954.83	4506.56	3604.51	3400.25	2670.68	5637.21	4366.85	4377.21	3649.21	0.260388	0.0131884	0.04427	0.261724	0.165635	0.319508
ENSMFAG00000002135	TMEM8B	15	43255807	43280806	-	ensembl	protein_coding	chr15	assembled-molecule	ENSG00000137103	4359	3791	2896	3739	3810	2306	2104	3028	3960.29	2893.8	3701.36	2702.48	3641.08	2998.34	2931.46	2561.07	3558.55	2788.92	0.346022	0.000414645	0.0022127	0.352349	0.00480041	0.0188374
ENSMFAG00000001652	SNAP25	10	52197672	52228957	-	ensembl	protein_coding	chr10	assembled-molecule	ENSG00000132639	4350	4201	3614	2540	5572	2154	5592	2662	3952.11	3206.76	4619.03	1835.86	5324.96	2800.7	7791.22	2251.51	5421.83	2523.71	1.08868	8.46631e-07	7.98867e-06	1.1032	8.54663e-07	7.87922e-06
ENSMFAG00000016439	ENSMFAG00000016439	18	46499443	46542100	+	ensembl	protein_coding	chr18	assembled-molecule	ENSG00000153391	4325	2182	2847	2342	4126	1300	2284	1627	3929.4	1665.59	3638.73	1692.75	3943.07	1690.3	3182.25	1376.11	3673.36	1606.19	1.19335	2.87207e-41	3.06429e-39	1.19409	9.4323e-22	4.52778e-20
ENSMFAG00000046837	ENSMFAG00000046837	1	211740494	211746736	+	ensembl	lincRNA	chr1	assembled-molecule	#N/A	4317	2683	2130	2650	2951	932	1909	2390	3922.13	2048.02	2722.34	1915.37	2820.17	1211.82	2659.77	2021.45	3031.1	1799.17	0.763702	5.08144e-06	4.16204e-05	0.751933	0.000122571	0.000748374
ENSMFAG00000042621	NUMA1	14	67130870	67202968	-	ensembl	protein_coding	chr14	assembled-molecule	ENSG00000137497	4305	3853	2194	4021	3561	2614	2088	2895	3911.23	2941.12	2804.14	2906.3	3403.12	3398.81	2909.17	2448.58	3256.91	2923.7	0.152805	0.204541	0.374261	0.15664	0.298319	0.480793
ENSMFAG00000031057	PSAP	9	63790368	63824754	+	ensembl	protein_coding	chr9	assembled-molecule	ENSG00000197746	4289	5664	2900	9141	3449	4475	2321	5143	3896.69	4323.52	3706.47	6606.94	3296.09	5818.54	3233.8	4349.93	3533.26	5274.73	-0.558117	0.000116576	0.000709541	-0.577903	0.000306385	0.00170152
ENSMFAG00000000318	CRMP1	5	7082558	7151355	+	ensembl	protein_coding	chr5	assembled-molecule	ENSG00000072832	4286	5302	2780	5605	3286	3075	2127	4812	3893.97	4047.19	3553.1	4051.19	3140.31	3998.21	2963.51	4069.97	3387.72	4041.64	-0.262122	0.0144525	0.0478253	-0.25427	0.0251747	0.0748762
ENSMFAG00000040140	CLK4	6	178466994	178489572	-	ensembl	protein_coding	chr6	assembled-molecule	ENSG00000113240	4273	4667	2570	3266	5190	1958	3395	2875	3882.16	3562.48	3284.7	2360.6	4959.9	2545.85	4730.18	2431.66	4214.24	2725.15	0.630757	0.000173042	0.00101136	0.628808	0.000432231	0.00231572
ENSMFAG00000045065	RIPOR1	20	55704570	55716388	+	ensembl	protein_coding	chr20	assembled-molecule	ENSG00000039523	4258	2930	2639	2689	2080	1265	1890	1920	3868.53	2236.57	3372.89	1943.56	1987.78	1644.79	2633.3	1623.93	2965.62	1862.21	0.640943	1.37568e-06	1.25107e-05	0.67102	0.00109449	0.00523282
ENSMFAG00000030894	CORO2B	7	46361709	46447706	+	ensembl	protein_coding	chr7	assembled-molecule	ENSG00000103647	4248	3038	2673	2806	2861	1393	1817	2222	3859.44	2319.01	3416.35	2028.12	2734.16	1811.22	2531.59	1879.36	3135.38	2009.43	0.628758	4.31102e-09	6.06141e-08	0.641744	7.02726e-05	0.000453946
ENSMFAG00000003371	SLC25A28	9	98477591	98487529	-	ensembl	protein_coding	chr9	assembled-molecule	ENSG00000155287	4244	3822	3736	3896	4348	2886	2479	3341	3855.81	2917.46	4774.96	2815.95	4155.23	3752.47	3453.94	2825.8	4059.98	3077.92	0.400187	0.00208768	0.00924561	0.400199	0.00601879	0.0227784
ENSMFAG00000031559	IP6K2	2	103815892	103839903	-	ensembl	protein_coding	chr2	assembled-molecule	ENSG00000068745	4242	2210	2941	2169	3644	1319	2440	1749	3853.99	1686.97	3758.87	1567.71	3482.44	1715.01	3399.6	1479.3	3623.73	1612.25	1.16943	5.44074e-34	4.37511e-32	1.16918	1.98669e-29	1.66772e-27
ENSMFAG00000034359	ZNF638	13	38478526	38577832	-	ensembl	protein_coding	chr13	assembled-molecule	ENSG00000075292	4235	5336	3843	4499	6498	3139	3482	4308	3847.63	4073.15	4911.72	3251.79	6209.91	4081.43	4851.4	3643.69	4955.16	3762.51	0.383424	0.0072189	0.0266188	0.397438	0.010933	0.0376661
ENSMFAG00000034257	HNRNPUL1	19	41826930	41875905	+	ensembl	protein_coding	chr19	assembled-molecule	ENSG00000105323	4196	2619	2852	3303	3172	1632	2351	3115	3812.2	1999.17	3645.12	2387.34	3031.37	2121.98	3275.6	2634.65	3441.07	2285.79	0.5929	7.37954e-06	5.87341e-05	0.589956	8.84617e-06	6.94107e-05
ENSMFAG00000002177	ITFG2	11	2987183	3000276	+	ensembl	protein_coding	chr11	assembled-molecule	ENSG00000111203	4187	4573	2874	4419	3053	2093	2253	3943	3804.02	3490.72	3673.24	3193.97	2917.64	2721.39	3139.06	3334.97	3383.49	3185.26	0.0850493	0.374789	0.566591	0.0866693	0.515007	0.692415
ENSMFAG00000040271	VPS28	8	146110704	146115546	-	ensembl	protein_coding	chr8	assembled-molecule	ENSG00000160948	4175	4838	2859	5656	3707	3764	2437	4150	3793.12	3693.01	3654.07	4088.05	3542.65	4894.07	3395.42	3510.05	3596.32	4046.3	-0.159128	0.177556	0.338049	-0.169369	0.184892	0.344283
ENSMFAG00000041200	TCF25	20	78311311	78352463	+	ensembl	protein_coding	chr20	assembled-molecule	ENSG00000141002	4154	3661	2991	3928	4276	2652	2312	3276	3774.04	2794.56	3822.78	2839.08	4086.42	3448.22	3221.26	2770.83	3726.13	2963.17	0.331635	0.000419623	0.00223343	0.331558	0.00758832	0.0277563
ENSMFAG00000033916	PPP1R12C	19	55894639	55923947	-	ensembl	protein_coding	chr19	assembled-molecule	ENSG00000125503	4148	6323	3173	6697	2997	3597	2546	5525	3768.59	4826.56	4055.39	4840.46	2864.13	4676.94	3547.29	4673.02	3558.85	4754.24	-0.428748	9.81572e-05	0.00060786	-0.418141	0.000732279	0.0037024
ENSMFAG00000003958	STXBP1	15	101081223	101164841	-	ensembl	protein_coding	chr15	assembled-molecule	ENSG00000136854	4126	4472	2690	4072	3478	2276	2751	3639	3748.6	3413.63	3438.07	2943.16	3323.8	2959.33	3832.91	3077.85	3585.85	3098.49	0.210676	0.0146504	0.0483235	0.210352	0.0423583	0.114055
ENSMFAG00000030106	ARPC2	12	107854877	107891715	+	ensembl	protein_coding	chr12	assembled-molecule	ENSG00000163466	4118	3643	2913	3434	4586	2032	3084	2888	3741.33	2780.82	3723.09	2482.03	4382.68	2642.07	4296.87	2442.66	4035.99	2586.9	0.639105	2.6172e-09	3.78082e-08	0.641753	2.38845e-09	3.28388e-08
ENSMFAG00000031052	ENSMFAG00000031052	11	124591460	124610265	+	ensembl	protein_coding	chr11	assembled-molecule	ENSG00000157782	4103	5592	3217	6798	2979	3347	1936	4585	3727.71	4268.56	4111.63	4913.46	2846.92	4351.88	2697.39	3877.98	3345.91	4352.97	-0.396297	0.000464234	0.00244299	-0.379577	0.0165364	0.0534623
ENSMFAG00000040386	RANGAP1	10	9837547	9879792	+	ensembl	protein_coding	chr10	assembled-molecule	ENSG00000100401	4097	2719	2458	3805	3208	1532	2091	2298	3722.25	2075.5	3141.56	2750.18	3065.77	1991.96	2913.35	1943.64	3210.73	2190.32	0.560363	4.31686e-05	0.000289636	0.551526	0.000213449	0.00123508
ENSMFAG00000022580	ENSMFAG00000022580	19	3204802	3283815	+	ensembl	protein_coding	chr19	assembled-molecule	#N/A	4073	5314	3232	6056	2985	3497	2519	5316	3700.45	4056.35	4130.8	4377.16	2852.66	4546.91	3509.67	4496.25	3548.39	4369.17	-0.310729	0.016834	0.054126	-0.300357	0.0208348	0.0643932
ENSMFAG00000039530	AHSA1	7	142204623	142216120	+	ensembl	protein_coding	chr7	assembled-molecule	ENSG00000100591	4072	3028	4082	4567	4665	2052	2742	2688	3699.54	2311.37	5217.18	3300.94	4458.18	2668.08	3820.37	2273.5	4298.82	2638.47	0.706782	1.03533e-18	3.72263e-17	0.704067	1.74973e-05	0.000129219
ENSMFAG00000037294	WDR6	2	104166910	104185233	+	ensembl	protein_coding	chr2	assembled-molecule	ENSG00000178252	4066	3275	2796	3400	3254	1740	2375	3051	3694.09	2499.92	3573.55	2457.45	3109.73	2262.4	3309.04	2580.52	3421.6	2450.07	0.480703	1.49397e-07	1.6013e-06	0.481372	3.80036e-06	3.16476e-05
ENSMFAG00000041128	MAST1	19	13056454	13101057	+	ensembl	protein_coding	chr19	assembled-molecule	ENSG00000105613	4064	6177	2163	6244	2450	3723	2078	4758	3692.27	4715.11	2764.52	4513.04	2341.38	4840.76	2895.23	4024.3	2923.35	4523.3	-0.644892	4.49377e-06	3.71048e-05	-0.629454	2.71345e-05	0.000192313
ENSMFAG00000041257	LDB1	9	101100913	101114867	-	ensembl	protein_coding	chr9	assembled-molecule	ENSG00000198728	4058	4270	3119	4411	3419	3565	2099	4290	3686.82	3259.43	3986.38	3188.19	3267.42	4635.33	2924.49	3628.47	3466.28	3677.85	-0.0785028	0.631188	0.781161	-0.0847764	0.588321	0.749909
ENSMFAG00000031954	SLC25A27	4	123871437	123896354	-	ensembl	protein_coding	chr4	assembled-molecule	ENSG00000153291	4054	2633	3434	2177	3885	1036	3207	1604	3683.19	2009.86	4388.97	1573.49	3712.76	1347.04	4468.25	1356.66	4063.29	1571.76	1.38409	3.72162e-18	1.2763e-16	1.36915	2.95306e-18	1.10856e-16
ENSMFAG00000032261	ARHGEF1	KE146116.1	644	29044	-	ensembl	protein_coding	chrUn_KE146116	unplaced-scaffold	ENSG00000076928	4048	4232	2672	4907	2534	2234	2236	3817	3677.74	3230.43	3415.07	3546.68	2421.65	2904.72	3115.37	3228.4	3157.46	3227.56	-0.0445082	0.6894	0.824996	-0.0320592	0.827363	0.908509
ENSMFAG00000008414	PPFIA3	19	49941704	49972421	+	ensembl	protein_coding	chr19	assembled-molecule	ENSG00000177380	4045	5463	2674	6511	3324	4024	2303	4323	3675.01	4170.09	3417.62	4706.02	3176.63	5232.13	3208.72	3656.38	3369.5	4441.16	-0.387853	0.00228018	0.0100004	-0.397899	0.00281701	0.0119074
ENSMFAG00000033695	DDX24	7	159086638	159116640	-	ensembl	protein_coding	chr7	assembled-molecule	ENSG00000089737	4012	3950	3240	4170	3252	2354	2212	3935	3645.03	3015.17	4141.02	3014	3107.82	3060.75	3081.93	3328.21	3493.95	3104.53	0.161296	0.213192	0.385228	0.170441	0.177471	0.334611
ENSMFAG00000041955	ENO1	1	219424043	219447743	+	ensembl	protein_coding	chr1	assembled-molecule	#N/A	4011	5968	2821	10345	2609	5489	2147	7109	3644.12	4555.57	3605.5	7477.17	2493.33	7136.97	2991.37	6012.76	3183.58	6295.62	-0.97552	1.26179e-07	1.37592e-06	-0.983621	5.27574e-08	6.02401e-07
ENSMFAG00000038314	AGER	4	138710149	138714147	+	ensembl	protein_coding	chr4	assembled-molecule	ENSG00000204305	4008	3742	2300	3534	4928	3660	2405	3315	3641.4	2856.39	2939.62	2554.31	4709.52	4758.85	3350.84	2803.81	3660.34	3243.34	0.19857	0.0539661	0.138057	0.175354	0.411313	0.599875
ENSMFAG00000038523	DRD4	14	463271	466983	+	ensembl	protein_coding	chr14	assembled-molecule	ENSG00000069696	4007	358	2525	541	2367	320	2017	305	3640.49	273.273	3227.19	391.024	2262.06	416.074	2810.24	257.968	2984.99	334.585	3.16898	1.97414e-46	2.68549e-44	3.15995	4.54491e-53	1.06933e-50
ENSMFAG00000043525	MAP6	14	70893694	70978873	-	ensembl	protein_coding	chr14	assembled-molecule	ENSG00000171533	4007	3727	3314	3142	3462	1816	2336	2744	3640.49	2844.94	4235.6	2270.98	3308.51	2361.22	3254.7	2320.86	3609.83	2449.5	0.55714	9.63507e-06	7.48254e-05	0.559187	2.39249e-05	0.000171163
ENSMFAG00000033000	ENSMFAG00000033000	12	86675078	86690694	-	ensembl	protein_coding	chr12	assembled-molecule	#N/A	4006	7433	3885	8472	6110	4627	2725	6125	3639.58	5673.86	4965.4	6123.4	5839.11	6016.17	3796.69	5180.5	4560.19	5748.48	-0.358559	0.00339937	0.0140449	-0.33394	0.0383815	0.105472
ENSMFAG00000001248	PLEKHD1	7	134044990	134090313	+	ensembl	protein_coding	chr7	assembled-molecule	ENSG00000175985	4003	3304	2752	3035	2812	1468	2044	2122	3636.85	2522.05	3517.31	2193.64	2687.33	1908.74	2847.86	1794.78	3172.34	2104.8	0.592288	3.42588e-10	5.48067e-09	0.591481	0.000162263	0.000962228
ENSMFAG00000042892	RUSC1	1	96477854	96487821	-	ensembl	protein_coding	chr1	assembled-molecule	ENSG00000160753	3988	6308	3167	6928	3817	3667	2816	5660	3623.22	4815.11	4047.72	5007.42	3647.77	4767.95	3923.47	4787.21	3810.55	4844.42	-0.347763	9.70044e-06	7.52614e-05	-0.346909	5.30377e-05	0.000354675
ENSMFAG00000043124	TSPAN9	11	3401349	3484942	+	ensembl	protein_coding	chr11	assembled-molecule	ENSG00000011105	3985	1532	2559	1736	3296	1084	1938	971	3620.5	1169.43	3270.64	1254.75	3149.87	1409.45	2700.18	821.268	3185.3	1163.72	1.47224	3.44869e-27	2.14055e-25	1.4538	1.7895e-16	5.72676e-15
ENSMFAG00000002700	SLC23A2	10	57493058	57613022	+	ensembl	protein_coding	chr10	assembled-molecule	ENSG00000089057	3970	2391	2510	1949	2724	858	2779	1474	3606.87	1825.13	3208.02	1408.7	2603.23	1115.6	3871.92	1246.7	3322.51	1399.03	1.25596	3.74464e-19	1.37985e-17	1.24672	1.10586e-11	2.07567e-10
ENSMFAG00000045628	STRC	7	20598216	20648383	-	ensembl	protein_coding	chr7	assembled-molecule	ENSG00000242866	3969	4876	2468	4836	4012	2734	2703	3838	3605.96	3722.01	3154.34	3495.37	3834.13	3554.83	3766.03	3246.17	3590.11	3504.6	0.0322129	0.75626	0.869109	0.0349657	0.740963	0.855706
ENSMFAG00000036621	IGSF8	1	91567571	91578725	+	ensembl	protein_coding	chr1	assembled-molecule	ENSG00000162729	3968	2513	3020	2942	3318	1696	1865	2177	3605.05	1918.26	3859.84	2126.42	3170.9	2205.19	2598.47	1841.3	3308.56	2022.79	0.698729	1.45668e-08	1.87999e-07	0.710425	1.24991e-06	1.12317e-05
ENSMFAG00000008215	CACNA2D4	11	1930067	2061699	-	ensembl	protein_coding	chr11	assembled-molecule	ENSG00000151062	3967	2365	2230	2068	4176	1141	2295	1616	3604.15	1805.28	2850.15	1494.71	3990.86	1483.56	3197.58	1366.81	3410.68	1537.59	1.14472	2.10443e-19	7.84307e-18	1.14951	4.13554e-15	1.16894e-13
ENSMFAG00000003039	ENSMFAG00000003039	7	51965812	52110097	-	ensembl	protein_coding	chr7	assembled-molecule	ENSG00000159289	3965	4609	2655	3969	3680	2609	2261	3666	3602.33	3518.2	3393.34	2868.72	3516.85	3392.31	3150.2	3100.69	3415.68	3219.98	0.087754	0.336892	0.528146	0.0857788	0.429166	0.616071
ENSMFAG00000030719	CLK1	12	90219071	90229781	-	ensembl	protein_coding	chr12	assembled-molecule	ENSG00000013441	3949	3955	2674	3215	4918	1875	3114	3007	3587.79	3018.98	3417.62	2323.74	4699.96	2437.94	4338.67	2543.31	4011.01	2580.99	0.630465	7.8858e-06	6.24589e-05	0.635886	1.07556e-05	8.26082e-05
ENSMFAG00000037308	HNRNPU	1	4560857	4574185	+	ensembl	protein_coding	chr1	assembled-molecule	ENSG00000153187	3949	3431	3483	3290	3602	1630	2946	3500	3587.79	2619	4451.6	2377.95	3442.3	2119.38	4104.6	2960.29	3896.57	2519.15	0.632173	1.07636e-07	1.19284e-06	0.628419	9.82241e-06	7.61761e-05
ENSMFAG00000001906	CUL9	4	127349005	127393288	-	ensembl	protein_coding	chr4	assembled-molecule	ENSG00000112659	3915	3585	2636	4057	2792	2120	1782	3171	3556.9	2736.55	3369.06	2932.32	2668.22	2756.49	2482.82	2682.02	3019.25	2776.85	0.105921	0.393094	0.583988	0.120988	0.388197	0.576943
ENSMFAG00000039907	KIF21B	1	59326518	59383257	-	ensembl	protein_coding	chr1	assembled-molecule	ENSG00000116852	3899	3371	2116	3287	2449	1523	2462	2468	3542.37	2573.2	2704.45	2375.78	2340.42	1980.25	3430.25	2087.42	3004.37	2254.16	0.401655	0.00193719	0.00864844	0.413916	0.0113284	0.0388506
ENSMFAG00000042472	DDX6	14	114759864	114807185	-	ensembl	protein_coding	chr14	assembled-molecule	ENSG00000110367	3882	3251	3023	3098	3321	1789	2104	2831	3526.92	2481.6	3863.68	2239.17	3173.76	2326.12	2931.46	2394.45	3373.96	2360.33	0.508941	1.92789e-05	0.000141125	0.5155	1.34527e-05	0.000101687
ENSMFAG00000044574	RPS11	19	50330864	50334091	+	ensembl	protein_coding	chr19	assembled-molecule	ENSG00000142534	3873	3486	2558	9073	3630	3891	1812	2899	3518.74	2660.98	3269.36	6557.79	3469.06	5059.2	2524.62	2451.96	3195.45	4182.48	-0.275673	0.210668	0.381553	-0.388134	0.155084	0.305217
ENSMFAG00000045219	CRY2	14	21720715	21758766	-	ensembl	protein_coding	chr14	assembled-molecule	ENSG00000121671	3870	4956	3200	4501	4088	4020	1893	4183	3516.02	3783.08	4089.9	3253.24	3906.76	5226.93	2637.48	3537.97	3537.54	3950.3	-0.155214	0.311705	0.501012	-0.158545	0.388909	0.577641
ENSMFAG00000040097	CLTC	16	45178733	45253352	+	ensembl	protein_coding	chr16	assembled-molecule	ENSG00000141367	3867	4155	3289	4205	3972	2249	2939	3781	3513.29	3171.65	4203.65	3039.29	3795.9	2924.22	4094.85	3197.96	3901.92	3083.28	0.33697	0.00057947	0.00296622	0.338941	0.000729531	0.00368962
ENSMFAG00000032740	HAGHL	20	753355	755929	+	ensembl	protein_coding	chr20	assembled-molecule	ENSG00000103253	3861	3014	2741	3787	3481	2547	2212	2382	3507.84	2300.69	3503.26	2737.17	3326.67	3311.69	3081.93	2014.69	3354.92	2591.06	0.396284	0.00436156	0.0173442	0.37357	0.0193153	0.0604914
ENSMFAG00000046144	PITPNM1	14	6919944	6933460	+	ensembl	protein_coding	chr14	assembled-molecule	ENSG00000110697	3857	4698	2596	3920	2157	2498	2335	3454	3504.21	3586.14	3317.93	2833.3	2061.37	3247.98	3253.31	2921.38	3034.2	3147.2	-0.0745524	0.656872	0.800859	-0.0529115	0.761649	0.869237
ENSMFAG00000040736	GPSM1	15	1997015	2028236	-	ensembl	protein_coding	chr15	assembled-molecule	ENSG00000160360	3835	3706	2481	3706	3108	2627	2100	3165	3484.22	2828.91	3170.95	2678.63	2970.21	3415.71	2925.89	2676.94	3137.82	2900.05	0.11819	0.335853	0.527059	0.114705	0.353935	0.540694
ENSMFAG00000035410	CCAR1	9	67060525	67228539	-	ensembl	protein_coding	chr9	assembled-molecule	ENSG00000060339	3835	5050	3298	4600	4669	2549	3095	4347	3484.22	3854.83	4215.15	3324.79	4462	3314.29	4312.2	3676.68	4118.39	3542.65	0.213867	0.0910609	0.20657	0.2168	0.0655038	0.160493
ENSMFAG00000045331	ATP13A1	19	20201028	20218897	-	ensembl	protein_coding	chr19	assembled-molecule	ENSG00000105726	3801	4004	2663	5289	3189	2716	2372	3625	3453.33	3056.39	3403.56	3822.79	3047.61	3531.43	3304.86	3066.01	3302.34	3369.15	-0.0237973	0.833842	0.90973	-0.028858	0.80219	0.894599
ENSMFAG00000037156	MMP2	20	43359426	43387150	+	ensembl	protein_coding	chr20	assembled-molecule	ENSG00000087245	3800	3073	2692	5174	3134	1547	2099	3278	3452.42	2345.72	3440.63	3739.67	2995.05	2011.46	2924.49	2772.52	3203.15	2717.34	0.271873	0.0802077	0.187631	0.236739	0.200451	0.363892
ENSMFAG00000033928	ENSMFAG00000033928	2	140801433	140827993	+	ensembl	protein_coding	chr2	assembled-molecule	ENSG00000250151	3799	5175	2498	5050	3603	3039	2082	3595	3451.51	3950.25	3192.68	3650.04	3443.26	3951.41	2900.81	3040.64	3247.06	3648.08	-0.163966	0.0478505	0.125601	-0.16739	0.178798	0.336354
ENSMFAG00000032800	ENSMFAG00000032800	11	7171678	7175762	+	ensembl	protein_coding	chr11	assembled-molecule	ENSG00000111669	3789	3485	2545	5433	2624	2415	2025	3562	3442.43	2660.22	3252.75	3926.87	2507.66	3140.06	2821.39	3012.73	3006.06	3184.97	-0.0799909	0.584794	0.747496	-0.0834724	0.59385	0.753933
ENSMFAG00000042141	MDGA1	4	132992940	133056353	+	ensembl	protein_coding	chr4	assembled-molecule	ENSG00000112139	3786	4092	2677	3870	3221	2782	1949	3520	3439.7	3123.56	3421.46	2797.16	3078.2	3617.25	2715.5	2977.2	3163.71	3128.79	0.0164108	0.896709	0.944108	0.0168962	0.8961	0.945669
ENSMFAG00000032392	ARID1A	1	201501164	201588055	-	ensembl	protein_coding	chr1	assembled-molecule	ENSG00000117713	3783	3575	3072	3067	2818	1625	2772	2978	3436.98	2728.92	3926.3	2216.77	2693.06	2112.88	3862.17	2518.78	3479.63	2394.34	0.531212	2.50108e-05	0.000177203	0.538515	0.000409604	0.00220795
ENSMFAG00000003426	EDF1	15	1437913	1442585	+	ensembl	protein_coding	chr15	assembled-molecule	ENSG00000107223	3782	4302	2662	5194	2505	2733	1897	3708	3436.07	3283.86	3402.29	3754.12	2393.94	3553.53	2643.05	3136.21	2968.84	3431.93	-0.222469	0.0926823	0.209549	-0.209035	0.156616	0.307471
ENSMFAG00000043121	ENSMFAG00000043121	X	10710440	10712619	+	ensembl	protein_coding	chrX	assembled-molecule	#N/A	3781	2059	3396	10511	3241	1765	2827	2600	3435.16	1571.7	4340.41	7597.15	3097.31	2294.91	3938.8	2199.07	3702.92	3415.71	0.410565	0.32728	0.517686	0.116353	0.828852	0.909241
ENSMFAG00000032564	GSTP1	14	6833604	6836336	-	ensembl	protein_coding	chr14	assembled-molecule	ENSG00000084207	3780	4048	2667	4791	2298	2146	1582	3526	3434.25	3089.97	3408.68	3462.84	2196.12	2790.3	2204.17	2982.28	2810.8	3081.35	-0.161885	0.235355	0.412446	-0.13265	0.459076	0.643576
ENSMFAG00000000576	ZBTB4	16	7519989	7545246	-	ensembl	protein_coding	chr16	assembled-molecule	ENSG00000174282	3771	3379	2773	3101	3758	1999	2437	3331	3426.07	2579.3	3544.15	2241.34	3591.39	2599.16	3395.42	2817.35	3489.26	2559.29	0.451556	2.40344e-05	0.000171401	0.447523	2.05984e-05	0.000149412
ENSMFAG00000015518	WBP1	13	35450236	35452955	-	ensembl	protein_coding	chr13	assembled-molecule	ENSG00000239779	3769	2564	2621	2933	2749	1384	2122	2162	3424.26	1957.19	3349.88	2119.92	2627.12	1799.52	2956.54	1828.61	3089.45	1926.31	0.67725	4.82974e-12	9.57968e-11	0.680961	7.44214e-08	8.27152e-07
ENSMFAG00000042005	SAP25	KE145927.1	69852	71531	-	ensembl	protein_coding	chrUn_KE145927	unplaced-scaffold	ENSG00000205307	3761	3081	2697	3417	3790	2284	2238	2789	3416.99	2351.83	3447.02	2469.74	3621.97	2969.73	3118.16	2358.93	3401.03	2537.56	0.427494	6.45928e-06	5.19159e-05	0.423709	0.000317091	0.00175397
ENSMFAG00000031566	GTF2I	3	49323062	49405754	+	ensembl	protein_coding	chr3	assembled-molecule	ENSG00000263001	3759	4207	3576	4209	3549	2188	3369	3354	3415.17	3211.34	4570.46	3042.18	3391.65	2844.91	4693.96	2836.8	4017.81	2983.81	0.414115	0.00278107	0.0118163	0.428495	0.00263874	0.0112622
ENSMFAG00000045028	ATP5MC2	11	52552964	52565223	-	ensembl	protein_coding	chr11	assembled-molecule	ENSG00000135390	3758	3123	2588	3667	2930	2450	1939	2506	3414.26	2383.89	3307.71	2650.44	2800.1	3185.57	2701.57	2119.57	3055.91	2584.87	0.251247	0.0821762	0.191007	0.242332	0.115262	0.246096
ENSMFAG00000034049	URGCP	3	76524071	76556224	+	ensembl	protein_coding	chr3	assembled-molecule	ENSG00000106608	3737	3466	3093	3710	3304	2372	2376	2770	3395.18	2645.71	3953.14	2681.52	3157.52	3084.15	3310.43	2342.86	3454.07	2688.56	0.363495	0.00366065	0.0149279	0.361857	0.00431208	0.0172164
ENSMFAG00000043052	GTF3C1	20	26388304	26476435	-	ensembl	protein_coding	chr20	assembled-molecule	ENSG00000077235	3726	3253	2545	3810	3236	2025	2430	2261	3385.19	2483.12	3252.75	2753.79	3092.53	2632.97	3385.67	1912.35	3279.03	2445.56	0.435171	0.00152181	0.00698987	0.423194	0.00164654	0.00749262
ENSMFAG00000037802	PSMD2	2	88991020	89001933	+	ensembl	protein_coding	chr2	assembled-molecule	ENSG00000175166	3716	4332	2820	5128	3487	2842	2437	4087	3376.1	3306.76	3604.23	3706.42	3332.4	3695.26	3395.42	3456.77	3427.04	3541.3	-0.0461337	0.585677	0.747915	-0.047245	0.601012	0.75901
ENSMFAG00000009745	VGLL4	2	142534003	142698395	-	ensembl	protein_coding	chr2	assembled-molecule	ENSG00000144560	3703	935	2494	1079	4143	839	2203	737	3364.29	713.717	3187.57	779.88	3959.32	1090.89	3069.39	623.352	3395.14	801.961	2.1064	6.39611e-64	1.37382e-61	2.08453	1.51098e-30	1.34978e-28
ENSMFAG00000039412	MFSD4A	1	64078966	64113746	+	ensembl	protein_coding	chr1	assembled-molecule	ENSG00000174514	3699	2548	2600	2287	2598	818	2439	1397	3360.66	1944.97	3323.04	1653	2482.82	1063.59	3398.21	1181.58	3141.18	1460.78	1.13437	6.58431e-14	1.59233e-12	1.10337	4.96708e-08	5.68712e-07
ENSMFAG00000043136	RABL6	15	1463892	1497845	-	ensembl	protein_coding	chr15	assembled-molecule	ENSG00000196642	3696	3481	2210	3961	2937	2776	1748	2485	3357.93	2657.16	2824.59	2862.93	2806.79	3609.44	2435.45	2101.8	2856.19	2807.84	0.0422942	0.771428	0.877565	0.025535	0.883936	0.939583
ENSMFAG00000044146	HPCAL1	13	100547267	100670000	-	ensembl	protein_coding	chr13	assembled-molecule	ENSG00000115756	3689	1568	3356	1392	3165	1357	1912	1391	3351.57	1196.91	4289.28	1006.11	3024.68	1764.42	2663.95	1176.5	3332.37	1285.98	1.38256	6.91573e-11	1.19716e-09	1.37509	1.09951e-11	2.06606e-10
ENSMFAG00000037352	SFSWAP	11	136187374	136284441	+	ensembl	protein_coding	chr11	assembled-molecule	ENSG00000061936	3683	3672	3041	3798	2369	1284	1922	3392	3346.12	2802.96	3886.68	2745.12	2263.97	1669.5	2677.88	2868.94	3043.66	2521.63	0.274514	0.0436129	0.11673	0.270784	0.198972	0.362073
ENSMFAG00000042581	RPS7	13	108050702	108060809	-	ensembl	protein_coding	chr13	assembled-molecule	ENSG00000171863	3680	3121	3118	5119	3617	2248	2663	3376	3343.4	2382.36	3985.1	3699.91	3456.64	2922.92	3710.3	2855.41	3623.86	2965.15	0.303823	0.00427719	0.0170628	0.289081	0.0502186	0.13069
ENSMFAG00000033676	ENSMFAG00000033676	2	107231178	107246070	+	ensembl	protein_coding	chr2	assembled-molecule	ENSG00000114786	3679	2012	2309	2060	2279	863	1871	1302	3342.49	1535.83	2951.12	1488.93	2177.96	1122.1	2606.83	1101.23	2769.6	1312.02	1.07746	2.78841e-23	1.36691e-21	1.07708	1.1926e-09	1.69842e-08
ENSMFAG00000030265	RTN3	14	10830334	10936504	-	ensembl	protein_coding	chr14	assembled-molecule	ENSG00000133318	3666	4879	2992	4306	3107	2802	2184	4059	3330.68	3724.3	3824.06	3112.29	2969.25	3643.25	3042.92	3433.09	3291.73	3478.23	-0.0834944	0.521451	0.694644	-0.0794443	0.514848	0.692363
ENSMFAG00000034609	SYNGR1	10	11806679	11835273	-	ensembl	protein_coding	chr10	assembled-molecule	ENSG00000100321	3663	2350	2837	2448	3149	1588	2146	1672	3327.95	1793.83	3625.95	1769.37	3009.39	2064.77	2989.98	1414.17	3238.32	1760.53	0.887923	1.20485e-11	2.27328e-10	0.880004	5.99185e-10	8.86571e-09
ENSMFAG00000002293	PAN2	11	55259382	55278785	-	ensembl	protein_coding	chr11	assembled-molecule	ENSG00000135473	3659	3839	2509	3961	3191	2217	2426	3080	3324.32	2930.44	3206.74	2862.93	3049.53	2882.61	3380.1	2605.05	3240.17	2820.26	0.200546	0.0400623	0.109196	0.200126	0.03233	0.0919499
ENSMFAG00000046364	CDK5RAP3	16	33293999	33308754	+	ensembl	protein_coding	chr16	assembled-molecule	ENSG00000108465	3654	4331	2617	5669	3822	3009	2098	3954	3319.78	3306	3344.77	4097.44	3652.55	3912.4	2923.1	3344.28	3310.05	3665.03	-0.144833	0.132193	0.273015	-0.146448	0.232377	0.403225
ENSMFAG00000040376	COL27A1	15	23265239	23424589	-	ensembl	protein_coding	chr15	assembled-molecule	ENSG00000196739	3651	2371	2380	2747	2556	1230	2446	2152	3317.05	1809.86	3041.86	1985.48	2442.68	1599.29	3407.96	1820.15	3052.39	1803.7	0.751932	1.13344e-11	2.15643e-10	0.758017	5.73205e-08	6.4962e-07
ENSMFAG00000001300	EVL	7	165209192	165339032	+	ensembl	protein_coding	chr7	assembled-molecule	ENSG00000196405	3650	3782	2609	4248	2741	2259	1799	3000	3316.14	2886.93	3334.55	3070.37	2619.48	2937.22	2506.51	2537.39	2944.17	2857.98	0.0348117	0.745446	0.861437	0.043074	0.753333	0.863721
ENSMFAG00000031001	BSCL2	14	11558027	11578477	+	ensembl	protein_coding	chr14	assembled-molecule	ENSG00000168000	3649	4822	2329	5278	2791	2767	2096	4009	3315.23	3680.79	2976.68	3814.84	2667.26	3597.74	2920.31	3390.8	2969.87	3621.04	-0.288662	0.00299882	0.0125907	-0.28597	0.00693983	0.0256823
ENSMFAG00000045103	ENSMFAG00000045103	19	48575072	48589116	+	ensembl	protein_coding	chr19	assembled-molecule	ENSG00000105373	3649	3006	2477	4481	3034	2037	2151	3077	3315.23	2294.58	3165.84	3238.78	2899.49	2648.57	2996.94	2602.51	3094.38	2696.11	0.208046	0.101048	0.223679	0.198669	0.127821	0.265578
ENSMFAG00000031779	TF	2	35924753	35961248	+	ensembl	protein_coding	chr2	assembled-molecule	ENSG00000091513	3648	33058	513	16495	1855	31676	558	30831	3314.32	25234.3	655.662	11922.3	1772.76	41186.2	777.45	26076.7	1630.05	26104.9	-4.19056	3.71146e-22	1.65989e-20	-4.00105	3.25916e-10	4.9585e-09
ENSMFAG00000035750	ENSMFAG00000035750	7	18781768	18790957	+	ensembl	protein_coding	chr7	assembled-molecule	ENSG00000168970	3647	4055	2142	3416	2806	2373	2049	2591	3313.42	3095.32	2737.68	2469.02	2681.59	3085.45	2854.83	2191.46	2896.88	2710.31	0.106455	0.40538	0.594649	0.0966151	0.51388	0.691563
ENSMFAG00000045671	GBA2	15	43361613	43373983	+	ensembl	protein_coding	chr15	assembled-molecule	ENSG00000070610	3646	3177	2650	3255	2425	1443	1738	2476	3312.51	2425.11	3386.95	2352.65	2317.49	1876.24	2421.52	2094.19	2859.62	2187.05	0.373433	0.00040918	0.0021864	0.386388	0.0189638	0.0596894
ENSMFAG00000036925	SRSF6	10	75150803	75157611	+	ensembl	protein_coding	chr10	assembled-molecule	ENSG00000124193	3645	3557	2589	3418	2902	1830	2661	3975	3311.6	2715.18	3308.99	2470.46	2773.34	2379.42	3707.52	3362.04	3275.36	2731.78	0.267618	0.00562109	0.0216259	0.26121	0.0776154	0.181872
ENSMFAG00000043943	TNRC6C	16	75382238	75477612	+	ensembl	protein_coding	chr16	assembled-molecule	ENSG00000078687	3644	4116	2830	4455	3720	2622	2753	3591	3310.69	3141.88	3617.01	3219.99	3555.07	3409.21	3835.7	3037.25	3579.62	3202.08	0.159938	0.0965193	0.216248	0.160742	0.091735	0.206722
ENSMFAG00000045414	UPF3B	X	116586147	116604429	-	ensembl	protein_coding	chrX	assembled-molecule	ENSG00000125351	3639	4508	3405	4122	3395	1866	2624	4003	3306.15	3441.11	4351.91	2979.3	3244.48	2426.23	3655.97	3385.72	3639.63	3058.09	0.25446	0.0594312	0.14882	0.250315	0.0995621	0.219853
ENSMFAG00000034313	EEF1D	8	145214358	145230418	-	ensembl	protein_coding	chr8	assembled-molecule	ENSG00000104529	3626	3987	2433	6377	2668	2461	2142	4566	3294.34	3043.41	3109.6	4609.17	2549.71	3199.87	2984.4	3861.91	2984.51	3678.59	-0.288423	0.0363459	0.101213	-0.302015	0.0544539	0.139197
ENSMFAG00000041406	ZSWIM8	9	61820255	61836463	-	ensembl	protein_coding	chr9	assembled-molecule	ENSG00000214655	3624	4423	2739	4263	3192	2972	2057	4255	3292.52	3376.22	3500.7	3081.21	3050.48	3864.29	2865.98	3598.86	3177.42	3480.15	-0.130235	0.311503	0.500878	-0.130672	0.266081	0.443309
ENSMFAG00000043848	ARHGEF25	11	56595292	56602398	+	ensembl	protein_coding	chr11	assembled-molecule	ENSG00000240771	3619	1436	2096	1088	2526	770	1718	1143	3287.98	1096.15	2678.89	786.385	2414.01	1001.18	2393.65	966.745	2693.63	962.614	1.48345	1.80323e-27	1.14537e-25	1.48532	4.24543e-21	1.94835e-19
ENSMFAG00000044074	HDAC6	X	47336508	47360246	+	ensembl	protein_coding	chrX	assembled-molecule	ENSG00000094631	3611	3440	3100	3616	2722	1877	2382	2909	3280.71	2625.87	3962.09	2613.57	2601.32	2440.54	3318.79	2460.42	3290.73	2535.1	0.361969	0.00262962	0.0112666	0.375771	0.00682868	0.0253665
ENSMFAG00000001398	MIB2	1	226780863	226795745	-	ensembl	protein_coding	chr1	assembled-molecule	ENSG00000197530	3609	4004	2173	5002	3162	3308	1942	3241	3278.89	3056.39	2777.3	3615.35	3021.81	4301.17	2705.75	2741.23	2945.94	3428.53	-0.201803	0.146243	0.293492	-0.218022	0.161864	0.314448
ENSMFAG00000002748	PCP4	3	6834419	6897427	-	ensembl	protein_coding	chr3	assembled-molecule	ENSG00000183036	3600	5401	3708	5260	5163	4118	2664	5625	3270.71	4122.76	4739.17	3801.83	4934.1	5354.36	3711.7	4757.6	4163.92	4509.14	-0.12349	0.378966	0.57037	-0.114598	0.49156	0.672523
ENSMFAG00000029191	CAMK2G	9	61745120	61808201	+	ensembl	protein_coding	chr9	assembled-molecule	ENSG00000148660	3598	2973	2417	3343	3388	1827	2337	2872	3268.9	2269.39	3089.15	2416.26	3237.79	2375.52	3256.09	2429.13	3212.98	2372.57	0.437743	7.69567e-07	7.30373e-06	0.437623	2.44885e-07	2.50203e-06
ENSMFAG00000040740	CALR	19	13169789	13176355	+	ensembl	protein_coding	chr19	assembled-molecule	ENSG00000179218	3598	5427	2503	7415	3572	4233	2059	5625	3268.9	4142.61	3199.07	5359.42	3413.63	5503.88	2868.76	4757.6	3187.59	4940.88	-0.626112	1.13809e-08	1.50675e-07	-0.631699	3.60617e-07	3.55825e-06
ENSMFAG00000034582	AGAP3	3	183771934	183833103	+	ensembl	protein_coding	chr3	assembled-molecule	ENSG00000133612	3597	4006	2218	3964	2664	2110	1923	2870	3267.99	3057.91	2834.81	2865.1	2545.89	2743.49	2679.28	2427.43	2831.99	2773.49	0.0289633	0.764164	0.87369	0.0302221	0.810913	0.899737
ENSMFAG00000042215	THOC2	X	120324567	120456425	-	ensembl	protein_coding	chrX	assembled-molecule	ENSG00000125676	3593	3977	2880	4003	3788	2192	2220	3743	3264.35	3035.78	3680.91	2893.29	3620.06	2850.11	3093.08	3165.81	3414.6	2986.25	0.190949	0.0891153	0.203286	0.193313	0.061391	0.15261
ENSMFAG00000039838	GUK1	1	86995029	87007880	+	ensembl	protein_coding	chr1	assembled-molecule	ENSG00000143774	3584	1981	2304	2713	2672	1740	2040	2345	3256.18	1512.16	2944.73	1960.9	2553.54	2262.4	2842.29	1983.39	2899.18	1929.72	0.596562	0.000394735	0.00211614	0.588135	7.69307e-05	0.000492953
ENSMFAG00000044824	MYH7B	10	66409711	66434096	+	ensembl	protein_coding	chr10	assembled-molecule	ENSG00000078814	3568	3005	2925	3436	3636	2094	1958	2584	3241.64	2293.82	3738.43	2483.47	3474.8	2722.69	2728.04	2185.54	3295.73	2421.38	0.440766	9.27927e-06	7.2303e-05	0.44546	0.000887339	0.00436999
ENSMFAG00000000720	PRRC2A	4	139236011	139253189	-	ensembl	protein_coding	chr4	assembled-molecule	ENSG00000204469	3567	3197	2696	3914	3238	2115	2271	3041	3240.73	2440.38	3445.74	2828.96	3094.44	2749.99	3164.14	2572.07	3236.26	2647.85	0.291052	0.0016422	0.00746096	0.2896	0.003248	0.0134769
ENSMFAG00000032199	ENSMFAG00000032199	4	137508622	137513080	-	ensembl	protein_coding	chr4	assembled-molecule	ENSG00000231500	3564	2881	2718	6073	3245	3217	2011	3490	3238.01	2199.16	3473.86	4389.45	3101.13	4182.85	2801.88	2951.83	3153.72	3430.82	-0.0734548	0.680382	0.818344	-0.121199	0.551353	0.721193
ENSMFAG00000031507	RPS6KB2	14	7016538	7023848	-	ensembl	protein_coding	chr14	assembled-molecule	ENSG00000175634	3562	3528	1793	3540	2503	2295	1568	2649	3236.19	2693.04	2291.62	2558.64	2392.03	2984.03	2184.66	2240.51	2526.13	2619.06	-0.0618775	0.638749	0.786879	-0.0511497	0.746365	0.859627
ENSMFAG00000033455	SRGAP3	2	139953031	140223237	-	ensembl	protein_coding	chr2	assembled-molecule	ENSG00000196220	3557	4176	2476	4211	2257	2473	1941	3419	3231.65	3187.68	3164.56	3043.63	2156.94	3215.47	2704.36	2891.78	2814.37	3084.64	-0.147939	0.292372	0.480439	-0.132284	0.360952	0.548853
ENSMFAG00000002588	PSMB7	15	11689767	11755729	+	ensembl	protein_coding	chr15	assembled-molecule	ENSG00000136930	3550	2894	2705	3546	4303	2406	2398	2679	3225.29	2209.09	3457.24	2562.98	4112.22	3128.36	3341.08	2265.89	3533.96	2541.58	0.48298	5.77736e-08	6.73641e-07	0.476477	0.00115354	0.00547441
ENSMFAG00000038700	ENSMFAG00000038700	19	6932126	6940130	-	ensembl	protein_coding	chr19	assembled-molecule	ENSG00000125734	3545	2846	1810	2829	3110	2027	1846	2296	3220.75	2172.45	2313.35	2044.75	2972.12	2635.57	2571.99	1941.95	2769.55	2198.68	0.331585	0.00501347	0.0196024	0.334307	0.0268761	0.0788678
ENSMFAG00000043983	RERE	1	219493050	219969872	+	ensembl	protein_coding	chr1	assembled-molecule	ENSG00000142599	3532	4712	2790	4580	3035	2735	2030	4144	3208.93	3596.83	3565.88	3310.34	2900.44	3556.14	2828.36	3504.98	3125.9	3492.07	-0.164963	0.14467	0.291404	-0.159725	0.14626	0.292742
ENSMFAG00000000630	MLF2	11	7048169	7060140	-	ensembl	protein_coding	chr11	assembled-molecule	ENSG00000089693	3530	3086	2712	4212	2809	2276	2194	3223	3207.12	2355.65	3466.19	3044.35	2684.46	2959.33	3056.86	2726	3103.66	2771.33	0.164761	0.195032	0.362154	0.163426	0.209644	0.374838
ENSMFAG00000000225	PARP6	7	50074912	50106617	-	ensembl	protein_coding	chr7	assembled-molecule	ENSG00000137817	3530	3226	2313	3563	3108	2041	2193	3263	3207.12	2462.51	2956.23	2575.27	2970.21	2653.77	3055.46	2759.83	3047.25	2612.85	0.222757	0.0197056	0.0615762	0.222284	0.0148776	0.0490585
ENSMFAG00000041207	UBB	16	16478670	16482910	-	ensembl	protein_coding	chr16	assembled-molecule	#N/A	3526	3353	3040	6053	3458	2346	2606	3235	3203.48	2559.46	3885.41	4374.99	3304.69	3050.34	3630.89	2736.15	3506.12	3180.24	0.168907	0.193571	0.360138	0.14036	0.421584	0.608849
ENSMFAG00000039995	PRPF8	16	1542422	1582425	-	ensembl	protein_coding	chr16	assembled-molecule	ENSG00000174231	3521	3707	2400	4031	3279	2145	1689	3427	3198.94	2829.68	3067.43	2913.53	3133.62	2789	2353.25	2898.54	2938.31	2857.69	0.0305569	0.804483	0.891722	0.0406713	0.742681	0.856683
ENSMFAG00000036805	SYN1	X	46031564	46083101	-	ensembl	protein_coding	chrX	assembled-molecule	ENSG00000008056	3519	3907	2274	4225	2353	2884	1620	3604	3197.12	2982.34	2906.39	3053.75	2248.68	3749.87	2257.11	3048.25	2652.33	3208.55	-0.284679	0.0792936	0.186044	-0.273963	0.0744804	0.176403
ENSMFAG00000032146	SMARCA4	19	11271032	11385391	+	ensembl	protein_coding	chr19	assembled-molecule	ENSG00000127616	3516	4371	3258	4639	3232	3006	2339	4304	3194.4	3336.53	4164.03	3352.98	3088.71	3908.5	3258.88	3640.31	3426.5	3559.58	-0.0623407	0.640585	0.788486	-0.054946	0.671635	0.810142
ENSMFAG00000001497	DEDD2	19	42711714	42733230	-	ensembl	protein_coding	chr19	assembled-molecule	ENSG00000160570	3503	2451	2387	3260	3673	1911	2068	2183	3182.59	1870.93	3050.81	2356.26	3510.16	2484.74	2881.3	1846.37	3156.21	2139.58	0.569857	3.41115e-07	3.47588e-06	0.561805	5.68086e-05	0.000376583
ENSMFAG00000035941	H3F3B	16	73097133	73099370	-	ensembl	protein_coding	chr16	assembled-molecule	#N/A	3495	3933	2005	3304	3456	1994	2606	3263	3175.32	3002.19	2562.58	2388.07	3302.78	2592.66	3630.89	2759.83	3167.89	2685.69	0.231678	0.0317756	0.0910329	0.238132	0.0848643	0.19466
ENSMFAG00000033935	DYNLRB1	10	65932400	65957948	+	ensembl	protein_coding	chr10	assembled-molecule	ENSG00000125971	3494	1961	2314	2328	2036	1263	1425	1861	3174.41	1496.9	2957.51	1682.63	1945.73	1642.19	1985.42	1574.03	2515.77	1598.94	0.62041	0.0004001	0.00214279	0.654185	0.000292154	0.00163061
ENSMFAG00000037741	SULT4A1	10	7139728	7179561	+	ensembl	protein_coding	chr10	assembled-molecule	ENSG00000130540	3490	2309	2685	2514	2689	1316	1864	2115	3170.78	1762.54	3431.68	1817.07	2569.78	1711.11	2597.07	1788.86	2942.33	1769.89	0.723178	9.83977e-10	1.5068e-08	0.73308	1.36252e-08	1.68102e-07
ENSMFAG00000039097	SLC25A29	7	165499580	165514695	-	ensembl	protein_coding	chr7	assembled-molecule	ENSG00000197119	3483	4208	2410	4289	2512	3233	1689	4202	3164.42	3212.11	3080.21	3100.01	2400.63	4203.65	2353.25	3554.04	2749.63	3517.45	-0.357742	0.0342713	0.0966893	-0.354607	0.0203855	0.0632228
ENSMFAG00000039582	SLC22A17	7	87066785	87075439	-	ensembl	protein_coding	chr7	assembled-molecule	ENSG00000092096	3480	7898	2556	9047	3304	5712	1895	6477	3161.69	6028.81	3266.81	6539	3157.52	7426.93	2640.26	5478.22	3056.57	6368.24	-1.05471	2.96818e-30	2.13448e-28	-1.05842	1.71199e-16	5.51038e-15
ENSMFAG00000043450	SLC25A6	KE146180.1	1827	7003	+	ensembl	protein_coding	chrUn_KE146180	unplaced-scaffold	ENSG00000169100	3470	2796	2865	6126	2885	1939	2236	2675	3152.61	2134.28	3661.74	4427.75	2757.09	2521.15	3115.37	2262.5	3171.7	2836.42	0.220024	0.176323	0.336132	0.160813	0.465925	0.650015
ENSMFAG00000045415	UBXN1	14	11589224	11591830	+	ensembl	protein_coding	chr14	assembled-molecule	ENSG00000162191	3469	3235	2437	3715	2740	1818	1796	2855	3151.7	2469.38	3114.72	2685.13	2618.52	2363.82	2502.33	2414.75	2846.82	2483.27	0.191974	0.0568446	0.143643	0.197032	0.101147	0.222588
ENSMFAG00000002812	GBF1	9	101244649	101385376	+	ensembl	protein_coding	chr9	assembled-molecule	ENSG00000107862	3468	3485	2653	3532	2479	1959	1308	2950	3150.79	2660.22	3390.78	2552.86	2369.09	2547.15	1822.41	2495.1	2683.27	2563.83	0.0255822	0.877744	0.933841	0.0659258	0.721061	0.843507
ENSMFAG00000037768	FTL	19	49789444	49791326	+	ensembl	protein_coding	chr19	assembled-molecule	ENSG00000087086	3461	3591	2364	10332	2759	2951	2111	4545	3144.43	2741.13	3021.41	7467.77	2636.68	3836.99	2941.21	3844.14	2935.93	4472.51	-0.507392	0.02055	0.0637754	-0.607436	0.0142133	0.0472505
ENSMFAG00000000132	PPP2R1A	19	52914619	52953578	+	ensembl	protein_coding	chr19	assembled-molecule	ENSG00000105568	3460	2884	2578	3603	3116	2577	2068	3096	3143.52	2201.45	3294.93	2604.18	2977.85	3350.7	2881.3	2618.58	3074.4	2693.73	0.205699	0.146222	0.293488	0.19162	0.179073	0.336681
ENSMFAG00000035501	SFXN3	9	99981952	99990988	+	ensembl	protein_coding	chr9	assembled-molecule	ENSG00000107819	3457	1474	2817	1852	3093	948	1767	1157	3140.79	1125.15	3600.39	1338.59	2955.87	1232.62	2461.92	978.586	3039.75	1168.74	1.37624	2.60072e-42	2.98973e-40	1.37925	8.94488e-19	3.48308e-17
ENSMFAG00000039034	PCIF1	10	77608635	77621647	+	ensembl	protein_coding	chr10	assembled-molecule	ENSG00000100982	3455	1913	2423	2195	2103	987	1823	1456	3138.98	1460.26	3096.82	1586.5	2009.76	1283.33	2539.95	1231.48	2696.38	1390.39	0.941573	5.27885e-14	1.29525e-12	0.954933	1.80868e-08	2.18942e-07
ENSMFAG00000043865	UPF2	9	12354763	12486482	-	ensembl	protein_coding	chr9	assembled-molecule	ENSG00000151461	3455	4808	2659	4605	3684	2461	2380	4716	3138.98	3670.11	3398.45	3328.4	3520.67	3199.87	3316.01	3988.77	3343.53	3546.79	-0.0813126	0.47278	0.65338	-0.085538	0.432852	0.619711
ENSMFAG00000000402	CTSK	1	101228224	101241365	+	ensembl	protein_coding	chr1	assembled-molecule	ENSG00000143387	3448	2793	2282	2857	4390	1532	2005	2753	3132.62	2131.99	2916.61	2064.98	4195.37	1991.96	2793.53	2328.48	3259.53	2129.35	0.596881	0.000119427	0.000725539	0.614535	4.27291e-05	0.000292177
ENSMFAG00000044640	KLC2	14	8230583	8241626	-	ensembl	protein_coding	chr14	assembled-molecule	ENSG00000174996	3445	3477	2218	4011	2290	2424	1460	3138	3129.89	2654.11	2834.81	2899.07	2188.47	3151.76	2034.19	2654.11	2546.84	2839.76	-0.175445	0.261445	0.444242	-0.156426	0.326093	0.51131
ENSMFAG00000045257	ATP2B1	11	93162771	93281536	-	ensembl	protein_coding	chr11	assembled-molecule	ENSG00000070961	3432	3070	2285	2769	3230	1370	2909	2286	3118.08	2343.43	2920.44	2001.38	3086.8	1781.32	4053.05	1933.49	3294.59	2014.91	0.703929	7.15534e-07	6.82265e-06	0.708463	1.1672e-06	1.05575e-05
ENSMFAG00000003510	OSBPL6	12	67292030	67389088	+	ensembl	protein_coding	chr12	assembled-molecule	ENSG00000079156	3428	1631	2949	1811	4294	1212	2903	1507	3114.45	1245	3769.1	1308.96	4103.62	1575.88	4044.69	1274.61	3757.97	1351.11	1.47376	5.4573e-42	6.10171e-40	1.47684	2.0222e-27	1.48162e-25
ENSMFAG00000042144	TUBA1B	11	47958926	48026434	-	ensembl	protein_coding	chr11	assembled-molecule	ENSG00000167552	3423	3998	2517	5662	2884	2002	2578	3596	3109.9	3051.81	3216.96	4092.38	2756.14	2603.06	3591.87	3041.48	3168.72	3197.18	0.00050664	0.996849	0.998378	-0.013751	0.930471	0.96459
ENSMFAG00000001389	PI4KA	10	30283742	30432624	-	ensembl	protein_coding	chr10	assembled-molecule	ENSG00000241973	3414	4289	2301	4426	2704	2432	1453	3640	3101.73	3273.94	2940.89	3199.03	2584.12	3162.16	2024.44	3078.7	2662.79	3178.46	-0.272588	0.0317982	0.0910816	-0.254882	0.0762822	0.179605
ENSMFAG00000045589	EIF2B5	2	88817745	88829670	+	ensembl	protein_coding	chr2	assembled-molecule	ENSG00000145191	3405	3042	2554	3108	3040	1792	1964	2563	3093.55	2322.06	3264.25	2246.4	2905.22	2330.02	2736.4	2167.78	2999.86	2266.56	0.402223	2.47638e-05	0.000175529	0.404718	5.63801e-05	0.000374187
ENSMFAG00000034263	CYHR1	8	146137178	146152965	-	ensembl	protein_coding	chr8	assembled-molecule	ENSG00000187954	3405	3189	2062	3359	2667	2020	1527	3026	3093.55	2434.27	2635.43	2427.82	2548.76	2626.47	2127.54	2559.38	2601.32	2511.98	0.039417	0.769759	0.876687	0.0513421	0.697984	0.82784
ENSMFAG00000043792	MEGF8	19	42851629	42912386	+	ensembl	protein_coding	chr19	assembled-molecule	ENSG00000105429	3397	4599	2536	4463	2591	2512	1588	3720	3086.28	3510.57	3241.25	3225.77	2476.13	3266.18	2212.53	3146.36	2754.05	3287.22	-0.270865	0.0287665	0.0841214	-0.25512	0.0736768	0.174999
ENSMFAG00000039211	BRD8	6	137219837	137263256	-	ensembl	protein_coding	chr6	assembled-molecule	ENSG00000112983	3386	2864	2748	2777	3228	1328	2234	2628	3076.29	2186.19	3512.2	2007.16	3084.89	1726.71	3112.59	2222.75	3196.49	2035.7	0.655207	2.31407e-08	2.90353e-07	0.64986	6.46369e-08	7.2467e-07
ENSMFAG00000034040	SEMA7A	7	52446819	52471959	-	ensembl	protein_coding	chr7	assembled-molecule	ENSG00000138623	3380	681	1964	987	2541	446	1525	942	3070.84	519.83	2510.18	713.384	2428.34	579.904	2124.75	796.74	2533.53	652.464	1.96383	3.51776e-22	1.58193e-20	1.95678	3.18655e-28	2.52281e-26
ENSMFAG00000042883	PELP1	16	4718974	4748958	-	ensembl	protein_coding	chr16	assembled-molecule	ENSG00000141456	3374	3078	2366	3439	2361	1805	1837	2737	3065.39	2349.54	3023.97	2485.64	2256.32	2346.92	2559.45	2314.94	2726.28	2374.26	0.189566	0.105841	0.231478	0.199338	0.120681	0.254801
ENSMFAG00000043083	ANP32A	7	46504666	46546358	-	ensembl	protein_coding	chr7	assembled-molecule	ENSG00000140350	3373	2514	2620	2483	3348	1639	2573	2288	3064.48	1919.02	3348.61	1794.66	3199.57	2131.08	3584.91	1935.18	3299.39	1944.99	0.76283	1.85873e-12	3.86036e-11	0.762882	7.46279e-13	1.66839e-11
ENSMFAG00000035432	ZNF335	10	77621442	77647896	-	ensembl	protein_coding	chr10	assembled-molecule	ENSG00000198026	3352	2654	2166	3179	2173	1357	2008	2167	3045.4	2025.89	2768.35	2297.72	2076.66	1764.42	2797.71	1832.84	2672.03	1980.22	0.426082	0.000468461	0.00246048	0.43155	0.00476447	0.0187096
ENSMFAG00000046088	LY6G5C	4	139191218	139195264	+	ensembl	protein_coding	chr4	assembled-molecule	ENSG00000204428	3348	2545	2107	2934	2350	1178	1671	2097	3041.76	1942.68	2692.94	2120.64	2245.81	1531.67	2328.17	1773.63	2577.17	1842.16	0.484176	7.92585e-06	6.27153e-05	0.483742	0.00137284	0.00639882
ENSMFAG00000030826	RAB3A	19	18587534	18595462	-	ensembl	protein_coding	chr19	assembled-molecule	ENSG00000105649	3348	2698	1881	3125	2367	2170	1427	2775	3041.76	2059.47	2404.09	2258.69	2262.06	2821.5	1988.21	2347.08	2424.03	2371.69	0.0233883	0.892265	0.94194	0.0326646	0.840136	0.916208
ENSMFAG00000003064	SF3B2	14	8430602	8449108	-	ensembl	protein_coding	chr14	assembled-molecule	ENSG00000087365	3348	3409	2240	4194	3043	2122	2194	3017	3041.76	2602.2	2862.93	3031.34	2908.09	2759.09	3056.86	2551.77	2967.41	2736.1	0.11983	0.261259	0.444126	0.116999	0.24299	0.415853
ENSMFAG00000038496	AGRN	1	227370303	227407196	-	ensembl	protein_coding	chr1	assembled-molecule	ENSG00000188157	3339	3269	2350	3854	3244	3001	1653	3419	3033.59	2495.34	3003.52	2785.6	3100.18	3902	2303.09	2891.78	2860.09	3018.68	-0.0671282	0.645321	0.791987	-0.0768023	0.643144	0.789747
ENSMFAG00000031749	RPS15	19	1228182	1230279	+	ensembl	protein_coding	chr19	assembled-molecule	ENSG00000115268	3336	2430	1906	5890	2566	2556	1704	2537	3030.86	1854.9	2436.05	4257.18	2452.24	3323.39	2374.15	2145.78	2573.32	2895.31	-0.0989214	0.674591	0.813747	-0.169839	0.470038	0.653353
ENSMFAG00000033048	PTMS	AQIA01075799.1	2376	3210	+	ensembl	protein_coding	chrUn_AQIA01075799	unplaced-scaffold	ENSG00000159335	3335	2998	1879	2299	1684	1140	1401	1458	3029.95	2288.47	2401.54	1661.67	1609.34	1482.26	1951.98	1233.17	2248.2	1666.4	0.429854	0.00125194	0.00586586	0.431864	0.0604414	0.150795
ENSMFAG00000043512	OSBPL9	1	175754296	175923969	-	ensembl	protein_coding	chr1	assembled-molecule	ENSG00000117859	3332	1637	2032	1217	4227	975	2642	1206	3027.23	1249.58	2597.09	879.624	4039.59	1267.73	3681.04	1020.03	3336.24	1104.24	1.58992	1.08131e-32	8.28698e-31	1.59609	5.93133e-19	2.32589e-17
ENSMFAG00000033592	ANKRD17	5	61356075	61535742	+	ensembl	protein_coding	chr5	assembled-molecule	ENSG00000132466	3327	4144	2728	3953	2969	2097	1635	3542	3022.69	3163.25	3486.64	2857.15	2837.37	2726.59	2278.01	2995.81	2906.18	2935.7	-0.0283181	0.838339	0.912438	-0.0146022	0.918779	0.959083
ENSMFAG00000038707	SUPT5H	19	39954611	39991915	+	ensembl	protein_coding	chr19	assembled-molecule	ENSG00000196235	3320	3991	2273	4637	2852	2395	2055	3310	3016.33	3046.46	2905.11	3351.53	2725.56	3114.06	2863.19	2799.59	2877.54	3077.91	-0.0950717	0.329382	0.520054	-0.0971545	0.331318	0.51692
ENSMFAG00000002814	KDM4B	19	5156398	5274541	+	ensembl	protein_coding	chr19	assembled-molecule	ENSG00000127663	3310	2912	2206	3537	3829	2182	1544	2435	3007.24	2222.83	2819.48	2556.48	3659.24	2837.11	2151.22	2059.51	2909.29	2418.98	0.252624	0.0256671	0.0767241	0.267182	0.129262	0.267872
ENSMFAG00000029240	ADM5	19	50551963	50552593	+	ensembl	protein_coding	chr19	assembled-molecule	ENSG00000224420	3307	1266	1824	1373	3347	832	1855	1209	3004.51	966.38	2331.24	992.378	3198.61	1081.79	2584.53	1022.57	2779.73	1015.78	1.44275	3.20316e-31	2.35533e-29	1.45374	2.67481e-27	1.91771e-25
ENSMFAG00000040603	ENSMFAG00000040603	2	105302101	105308081	+	ensembl	protein_coding	chr2	assembled-molecule	ENSG00000004534	3303	3360	2515	3598	3270	2227	2078	3209	3000.88	2564.8	3214.41	2600.56	3125.02	2895.62	2895.23	2714.16	3058.89	2693.79	0.184145	0.0488422	0.127507	0.184107	0.0516563	0.133691
ENSMFAG00000033323	CSNK1G2	19	1788321	1825687	+	ensembl	protein_coding	chr19	assembled-molecule	ENSG00000133275	3297	2666	2351	2931	2453	2021	1962	2662	2995.43	2035.05	3004.8	2118.47	2344.25	2627.77	2733.61	2251.51	2769.52	2258.2	0.29541	0.0542722	0.138666	0.295158	0.0278931	0.0814463
ENSMFAG00000003404	RAD23A	19	13177319	13187678	+	ensembl	protein_coding	chr19	assembled-molecule	ENSG00000179262	3294	2419	2238	2892	2099	1683	1648	2702	2992.7	1846.5	2860.37	2090.28	2005.94	2188.29	2296.12	2285.34	2538.79	2102.6	0.258262	0.126011	0.263363	0.272235	0.0798957	0.185657
ENSMFAG00000001296	ENSMFAG00000001296	9	61850426	61880237	-	ensembl	protein_coding	chr9	assembled-molecule	#N/A	3286	3303	2105	3432	2460	1813	1596	2941	2985.44	2521.29	2690.39	2480.58	2350.93	2357.32	2223.67	2487.49	2562.61	2461.67	0.0496716	0.660829	0.803166	0.0582292	0.636994	0.784329
ENSMFAG00000044106	PHKA2	X	16778186	16868611	-	ensembl	protein_coding	chrX	assembled-molecule	ENSG00000044446	3277	2050	2309	1863	3355	1642	1959	1999	2977.26	1564.83	2951.12	1346.54	3206.25	2134.98	2729.43	1690.75	2966.02	1684.28	0.834369	3.42794e-10	5.48067e-09	0.818022	1.00489e-07	1.09574e-06
ENSMFAG00000040850	IGSF21	1	210085319	210357569	-	ensembl	protein_coding	chr1	assembled-molecule	ENSG00000117154	3264	2442	2729	2829	1980	835	1021	1797	2965.45	1864.06	3487.92	2044.75	1892.22	1085.69	1422.54	1519.9	2442.03	1628.6	0.539582	0.0029988	0.0125907	0.583963	0.0326569	0.0926518
ENSMFAG00000036236	AMIGO2	11	45772467	45774032	-	ensembl	protein_coding	chr11	assembled-molecule	ENSG00000139211	3262	464	2455	510	3558	198	1979	344	2963.63	354.187	3137.72	368.618	3400.25	257.446	2757.3	290.954	3064.73	317.801	3.27372	1.04202e-96	4.3615e-94	3.26425	4.97557e-104	4.88923e-101
ENSMFAG00000002773	ENSMFAG00000002773	14	10309089	10311532	-	ensembl	protein_coding	chr14	assembled-molecule	ENSG00000173486	3259	3202	2222	3402	2174	2004	1707	3072	2960.91	2444.19	2839.92	2458.9	2077.61	2605.67	2378.33	2598.29	2564.19	2526.76	0.00848957	0.952117	0.974076	0.0214114	0.875115	0.934889
ENSMFAG00000003990	PKN1	19	14816619	14858791	+	ensembl	protein_coding	chr19	assembled-molecule	ENSG00000123143	3258	2351	2178	3740	2656	1623	1629	2230	2960	1794.6	2783.69	2703.2	2538.25	2110.28	2269.65	1886.13	2637.9	2123.55	0.32426	0.023594	0.0715225	0.313018	0.0502649	0.13079
ENSMFAG00000032081	DNAJA1	15	45829643	45844679	-	ensembl	protein_coding	chr15	assembled-molecule	ENSG00000086061	3256	2883	3050	3357	4440	1471	2783	2788	2958.18	2200.69	3898.19	2426.37	4243.15	1912.64	3877.5	2358.08	3744.25	2224.45	0.743503	1.74811e-07	1.85299e-06	0.750439	1.60365e-07	1.6891e-06
ENSMFAG00000031336	ALDOC	16	24806632	24812166	-	ensembl	protein_coding	chr16	assembled-molecule	ENSG00000109107	3253	4465	2017	4305	2324	2942	1885	3361	2955.45	3408.28	2577.92	3111.57	2220.96	3825.28	2626.33	2842.72	2595.17	3296.96	-0.343128	0.0162856	0.0526951	-0.344822	0.012204	0.0415282
ENSMFAG00000040276	ENSMFAG00000040276	19	3986372	3995838	-	ensembl	protein_coding	chr19	assembled-molecule	ENSG00000167658	3250	4206	2657	7247	3050	3037	1968	4427	2952.73	3210.58	3395.9	5237.99	2914.78	3948.81	2741.97	3744.34	3001.34	4035.43	-0.40847	0.000465096	0.00244516	-0.427248	0.00739795	0.0271372
ENSMFAG00000035913	MINK1	16	4888165	4955716	+	ensembl	protein_coding	chr16	assembled-molecule	ENSG00000141503	3249	3921	2150	4026	2731	2464	1907	3029	2951.82	2993.03	2747.9	2909.91	2609.92	3203.77	2656.98	2561.92	2741.66	2917.16	-0.0863734	0.411001	0.600036	-0.0888765	0.418463	0.606913
ENSMFAG00000003505	CELF1	14	20033460	20077736	+	ensembl	protein_coding	chr14	assembled-molecule	ENSG00000149187	3248	5300	2634	5015	3071	3155	2314	4448	2950.91	4045.67	3366.5	3624.74	2934.85	4102.23	3224.05	3762.1	3119.08	3883.69	-0.317026	0.00379806	0.0153998	-0.316527	0.00154766	0.00709682
ENSMFAG00000038730	NDUFV1	14	6813009	6818946	-	ensembl	protein_coding	chr14	assembled-molecule	ENSG00000167792	3248	3040	1923	3988	3133	2344	1740	2711	2950.91	2320.53	2457.77	2882.45	2994.1	3047.74	2424.31	2292.95	2706.77	2635.92	0.0430572	0.738829	0.856824	0.0392698	0.785321	0.884307
ENSMFAG00000032773	INPP5J	10	20271047	20288651	-	ensembl	protein_coding	chr10	assembled-molecule	ENSG00000185133	3245	1209	1478	1056	3486	846	1560	841	2948.19	922.87	1889.02	763.256	3331.45	1100	2173.52	711.315	2585.54	874.359	1.5489	1.06886e-37	9.85767e-36	1.56593	1.09509e-13	2.65123e-12
ENSMFAG00000036909	TCF4	18	24924098	25344284	+	ensembl	protein_coding	chr18	assembled-molecule	ENSG00000196628	3245	1944	2571	2412	3569	1447	2188	1905	2948.19	1483.92	3285.98	1743.35	3410.77	1881.44	3048.5	1611.24	3173.36	1679.99	0.920916	1.17445e-24	6.34823e-23	0.918525	5.43254e-15	1.51251e-13
ENSMFAG00000045320	INTS1	3	36362888	36396938	-	ensembl	protein_coding	chr3	assembled-molecule	ENSG00000164880	3242	4223	1876	5020	3007	3054	1791	3175	2945.46	3223.56	2397.7	3628.36	2873.68	3970.91	2495.36	2685.4	2678.05	3377.06	-0.32506	0.0111503	0.0384004	-0.333762	0.0235032	0.0708447
ENSMFAG00000032941	PCED1A	10	59673219	59679150	+	ensembl	protein_coding	chr10	assembled-molecule	ENSG00000132635	3242	2751	2037	3296	2361	1671	1693	2190	2945.46	2099.93	2603.48	2382.28	2256.32	2172.69	2358.82	1852.29	2541.02	2126.8	0.255285	0.0355483	0.0995352	0.256939	0.054819	0.139916
ENSMFAG00000036742	THOP1	19	2710590	2737800	+	ensembl	protein_coding	chr19	assembled-molecule	ENSG00000172009	3241	2151	1994	2953	2028	1312	1529	1833	2944.55	1641.93	2548.52	2134.37	1938.09	1705.9	2130.32	1550.34	2390.37	1758.14	0.435564	0.00340892	0.0140772	0.443134	0.00861558	0.0309712
ENSMFAG00000039275	RALGAPA2	10	41574736	41896766	+	ensembl	protein_coding	chr10	assembled-molecule	ENSG00000188559	3236	1763	2873	1578	3632	893	1959	1237	2940.01	1345.76	3671.96	1140.55	3470.97	1161.11	2729.43	1046.25	3203.1	1173.42	1.44402	1.1615e-26	6.9452e-25	1.44862	1.85106e-24	1.12444e-22
ENSMFAG00000000684	KCNH6	16	60818115	60844043	+	ensembl	protein_coding	chr16	assembled-molecule	ENSG00000173826	3235	962	2374	998	2572	224	1538	657	2939.1	734.327	3034.2	721.335	2457.97	291.252	2142.86	555.688	2643.53	575.65	2.26375	4.46128e-26	2.56617e-24	2.19652	4.91366e-18	1.81198e-16
ENSMFAG00000039597	RGL2	4	137484086	137493923	+	ensembl	protein_coding	chr4	assembled-molecule	ENSG00000237441	3228	3800	1840	4581	2575	2632	1914	3632	2932.74	2900.67	2351.69	3311.06	2460.84	3422.21	2666.74	3071.93	2603	3176.47	-0.289088	0.0243865	0.0734368	-0.286637	0.0133593	0.0447858
ENSMFAG00000003212	CABP2	14	6899611	6905037	+	ensembl	protein_coding	chr14	assembled-molecule	ENSG00000167791	3223	4197	2141	3986	2799	2215	1928	2806	2928.2	3203.71	2736.4	2881	2674.91	2880.01	2686.24	2373.3	2756.44	2834.51	-0.033572	0.745809	0.861673	-0.0401906	0.737679	0.85316
ENSMFAG00000039955	COQ4	15	10868327	10881986	-	ensembl	protein_coding	chr15	assembled-molecule	ENSG00000167113	3206	2587	2377	2743	2489	1771	2109	2126	2912.75	1974.74	3038.03	1982.59	2378.65	2302.71	2938.43	1798.16	2816.96	2014.55	0.483889	0.000883171	0.00430483	0.484098	0.000189589	0.00110815
ENSMFAG00000001544	CLTB	6	176142302	176168311	-	ensembl	protein_coding	chr6	assembled-molecule	ENSG00000175416	3202	997	1913	1287	1903	721	1820	1022	2909.12	761.043	2444.99	930.219	1818.63	937.467	2535.77	864.404	2427.13	873.283	1.46061	1.09343e-15	3.11504e-14	1.47521	3.38605e-19	1.34356e-17
ENSMFAG00000033343	ENSMFAG00000033343	7	73468191	73616000	+	ensembl	protein_coding	chr7	assembled-molecule	ENSG00000173575	3195	4263	2440	3448	3790	2491	1971	3673	2902.76	3254.09	3118.55	2492.15	3621.97	3238.88	2746.15	3106.61	3097.36	3022.93	0.0353527	0.783393	0.879595	0.0356872	0.795224	0.890542
ENSMFAG00000046019	EGLN2	19	41315469	41324382	+	ensembl	protein_coding	chr19	assembled-molecule	ENSG00000269858	3182	1905	1643	2188	2579	1441	1517	1537	2890.95	1454.15	2099.91	1581.44	2464.66	1873.63	2113.6	1299.99	2392.28	1552.3	0.624456	2.04022e-05	0.000148681	0.625469	0.000107712	0.000665924
ENSMFAG00000030095	IQSEC3	11	52288	179579	+	ensembl	protein_coding	chr11	assembled-molecule	ENSG00000120645	3182	7709	2259	8250	2619	5703	1842	7314	2890.95	5884.54	2887.21	5962.94	2502.89	7415.22	2566.42	6186.15	2711.87	6362.21	-1.22652	4.82944e-23	2.3187e-21	-1.2298	6.1641e-26	4.10244e-24
ENSMFAG00000003654	RAB11B	19	8769891	8785078	+	ensembl	protein_coding	chr19	assembled-molecule	#N/A	3179	2569	2152	3268	2649	2003	1907	2978	2888.22	1961	2750.46	2362.05	2531.56	2604.37	2656.98	2518.78	2706.81	2361.55	0.203768	0.131516	0.272031	0.197543	0.109519	0.236554
ENSMFAG00000042430	ENSMFAG00000042430	19	8669101	8670025	+	ensembl	protein_coding	chr19	assembled-molecule	ENSG00000233927	3178	1699	2261	3208	2589	1517	1999	1970	2887.31	1296.9	2889.77	2318.68	2474.22	1972.45	2785.17	1666.22	2759.12	1813.56	0.634311	0.000247678	0.00139322	0.605495	0.000595564	0.0030878
ENSMFAG00000041092	ASNS	3	114131200	114150770	+	ensembl	protein_coding	chr3	assembled-molecule	ENSG00000070669	3177	1788	2463	1951	2337	761	1489	1549	2886.41	1364.84	3147.95	1410.15	2233.39	989.477	2074.59	1310.14	2585.58	1268.65	1.01965	7.01919e-14	1.68502e-12	1.02619	7.76296e-09	9.96774e-08
ENSMFAG00000003953	ENSMFAG00000003953	19	50733169	50743299	+	ensembl	protein_coding	chr19	assembled-molecule	ENSG00000104960	3175	3043	2027	3194	2255	1938	1521	2523	2884.59	2322.82	2590.7	2308.56	2155.02	2519.85	2119.18	2133.94	2437.37	2321.29	0.0616488	0.633516	0.782839	0.0711169	0.601246	0.75917
ENSMFAG00000041279	DST	4	113814876	114213234	+	ensembl	protein_coding	chr4	assembled-molecule	ENSG00000151914	3173	4317	2859	3978	3761	1956	2646	3944	2882.77	3295.31	3654.07	2875.22	3594.25	2543.25	3686.62	3335.82	3454.43	3012.4	0.198853	0.158338	0.311	0.196717	0.148113	0.295459
ENSMFAG00000033993	CHD5	1	222212029	222289545	+	ensembl	protein_coding	chr1	assembled-molecule	ENSG00000116254	3172	9036	1664	9481	2615	6375	1787	7762	2881.86	6897.48	2126.75	6852.68	2499.06	8288.98	2489.79	6565.07	2499.37	7151.05	-1.51859	1.6934e-38	1.5796e-36	-1.51583	7.52709e-32	7.26821e-30
ENSMFAG00000043354	THTPA	7	87233820	87278581	+	ensembl	protein_coding	chr7	assembled-molecule	ENSG00000259431	3171	1415	2119	1822	2984	1090	1512	1070	2880.95	1080.12	2708.28	1316.91	2851.7	1417.25	2106.64	905.002	2636.89	1179.82	1.17083	2.51055e-21	1.07283e-19	1.16154	2.63589e-11	4.59151e-10
ENSMFAG00000046311	GGT7	10	66274319	66303859	-	ensembl	protein_coding	chr10	assembled-molecule	ENSG00000131067	3166	3670	2145	3242	2990	2410	1498	2836	2876.41	2801.43	2741.51	2343.25	2857.44	3133.56	2087.13	2398.68	2640.62	2669.23	-0.0168763	0.8848	0.937718	-0.0144785	0.923829	0.961332
ENSMFAG00000040503	CXXC1	18	31475806	31481797	+	ensembl	protein_coding	chr18	assembled-molecule	ENSG00000154832	3162	2951	1921	3059	2410	1700	1665	2330	2872.78	2252.6	2455.22	2210.99	2303.15	2210.39	2319.81	1970.7	2487.74	2161.17	0.199692	0.0533522	0.136805	0.203518	0.0837544	0.192698
ENSMFAG00000042099	ADRM1	10	94276209	94283044	+	ensembl	protein_coding	chr10	assembled-molecule	ENSG00000130706	3161	3155	2136	3841	3013	2394	1768	3029	2871.87	2408.32	2730.01	2776.2	2879.42	3112.76	2463.32	2561.92	2736.15	2714.8	0.0154877	0.887261	0.939094	0.0124322	0.918018	0.958588
ENSMFAG00000037191	MAP2	12	99152744	99233619	+	ensembl	protein_coding	chr12	assembled-molecule	ENSG00000078018	3161	3501	2778	2646	2746	1719	1772	2622	2871.87	2672.43	3550.55	1912.48	2624.26	2235.1	2468.89	2217.68	2878.89	2259.42	0.344507	0.0345423	0.0972857	0.349482	0.0250401	0.0745891
ENSMFAG00000041784	SRSF4	1	198919995	198953518	+	ensembl	protein_coding	chr1	assembled-molecule	ENSG00000116350	3159	3325	2216	2795	2231	1272	2220	3023	2870.05	2538.08	2832.26	2020.17	2132.09	1653.9	3093.08	2556.84	2731.87	2192.25	0.3259	0.00173462	0.00783075	0.316557	0.0736265	0.174905
ENSMFAG00000044252	PC	14	7602008	7625138	+	ensembl	protein_coding	chr14	assembled-molecule	ENSG00000173599	3156	2614	2042	2102	2272	1080	2111	1413	2867.33	1995.35	2609.87	1519.28	2171.27	1404.25	2941.21	1195.11	2647.42	1528.5	0.806543	5.39546e-07	5.25197e-06	0.791813	7.94284e-06	6.29735e-05
ENSMFAG00000030115	ATP8B3	19	1597928	1624930	-	ensembl	protein_coding	chr19	assembled-molecule	ENSG00000130270	3148	2830	1735	2478	2954	1520	1701	1541	2860.06	2160.23	2217.49	1791.05	2823.03	1976.35	2369.97	1303.37	2567.64	1807.75	0.521353	9.18032e-05	0.000572561	0.506833	0.0035667	0.0146249
ENSMFAG00000000549	C12orf57	11	7252703	7255323	+	ensembl	protein_coding	chr11	assembled-molecule	ENSG00000111678	3144	2008	2370	2797	2569	1456	1752	1987	2856.42	1532.77	3029.08	2021.62	2455.1	1893.14	2441.03	1680.6	2695.41	1782.03	0.599187	2.45691e-06	2.11422e-05	0.59727	1.29396e-05	9.81189e-05
ENSMFAG00000032799	RPS19BP1	10	11641651	11646175	+	ensembl	protein_coding	chr10	assembled-molecule	ENSG00000187051	3143	1827	1822	2398	2246	1128	1765	1710	2855.52	1394.61	2328.69	1733.23	2146.42	1466.66	2459.14	1446.31	2447.44	1510.2	0.69409	1.10276e-06	1.01474e-05	0.696376	2.63859e-07	2.67409e-06
ENSMFAG00000002306	HECTD4	11	115852374	116029380	-	ensembl	protein_coding	chr11	assembled-molecule	ENSG00000173064	3142	2854	2433	2322	2883	1447	1924	1736	2854.61	2178.55	3109.6	1678.3	2755.18	1881.44	2680.67	1468.3	2850.02	1801.65	0.674136	4.22516e-07	4.2262e-06	0.661744	3.84677e-06	3.20181e-05
ENSMFAG00000002131	CCNJL	6	159684947	159746960	-	ensembl	protein_coding	chr6	assembled-molecule	ENSG00000135083	3140	645	2225	491	2638	378	1810	361	2852.79	492.35	2843.76	354.885	2521.04	491.488	2521.84	305.332	2684.86	411.014	2.73479	3.1734e-59	6.16697e-57	2.71013	2.97649e-53	7.20612e-51
ENSMFAG00000046181	TRIM8	9	101657577	101671450	+	ensembl	protein_coding	chr9	assembled-molecule	ENSG00000171206	3136	2159	2152	2175	2834	1183	1663	1895	2849.16	1648.04	2750.46	1572.05	2708.35	1538.17	2317.02	1602.78	2656.25	1590.26	0.736547	1.02801e-11	1.96731e-10	0.740381	7.9867e-12	1.53707e-10
ENSMFAG00000040571	AMPD2	1	117118203	117130509	-	ensembl	protein_coding	chr1	assembled-molecule	ENSG00000116337	3133	4978	2085	5513	2279	2482	1564	4103	2846.43	3799.87	2664.83	3984.69	2177.96	3227.18	2179.09	3470.3	2467.08	3620.51	-0.558289	2.60386e-09	3.76487e-08	-0.553498	3.91916e-05	0.000270647
ENSMFAG00000000702	SLC6A9	1	183542273	183580614	+	ensembl	protein_coding	chr1	assembled-molecule	ENSG00000196517	3125	2557	1894	2885	2009	1657	1459	2510	2839.16	1951.84	2420.71	2085.22	1919.93	2154.48	2032.79	2122.95	2303.15	2078.62	0.132383	0.386654	0.577936	0.14851	0.308303	0.49182
ENSMFAG00000039429	ACAP3	1	227114800	227124518	+	ensembl	protein_coding	chr1	assembled-molecule	ENSG00000131584	3123	4385	1944	3250	2097	1842	1812	2365	2837.34	3347.22	2484.61	2349.04	2004.03	2395.03	2524.62	2000.31	2462.65	2522.9	-0.0203329	0.885707	0.938362	-0.0350942	0.843958	0.918278
ENSMFAG00000000583	EXOC7	16	73434584	73457182	-	ensembl	protein_coding	chr16	assembled-molecule	ENSG00000182473	3122	3662	2316	4035	2757	1985	2060	3356	2836.44	2795.33	2960.07	2916.42	2634.77	2580.96	2870.16	2838.49	2825.36	2782.8	0.0220491	0.787424	0.881976	0.020991	0.825349	0.907606
ENSMFAG00000037817	ARHGEF11	1	94656513	94766126	+	ensembl	protein_coding	chr1	assembled-molecule	ENSG00000132694	3117	1840	2166	1620	2314	1146	1565	1300	2831.89	1404.53	2768.35	1170.9	2211.41	1490.07	2180.48	1099.53	2498.03	1291.26	0.953426	7.75104e-11	1.33187e-09	0.953065	8.36761e-10	1.21867e-08
ENSMFAG00000002685	AP3B2	7	63311599	63360554	+	ensembl	protein_coding	chr7	assembled-molecule	ENSG00000103723	3117	4993	2504	4842	2602	2743	1581	4126	2831.89	3811.32	3200.35	3499.7	2486.64	3566.54	2202.77	3489.75	2680.41	3591.83	-0.434933	0.000385575	0.00207112	-0.422153	0.00158966	0.00726745
ENSMFAG00000035522	KCNAB2	1	222290329	222399393	-	ensembl	protein_coding	chr1	assembled-molecule	ENSG00000069424	3110	2834	2145	3259	2566	2067	1941	2918	2825.53	2163.29	2741.51	2355.54	2452.24	2687.58	2704.36	2468.03	2680.91	2418.61	0.151518	0.22069	0.39467	0.149223	0.180973	0.339124
ENSMFAG00000036622	ENSMFAG00000036622	11	8985893	9069416	+	ensembl	protein_coding	chr11	assembled-molecule	ENSG00000166532	3109	3358	2945	3042	3331	1758	2310	2974	2824.63	2563.27	3763.99	2198.7	3183.32	2285.81	3218.48	2515.4	3247.6	2390.79	0.43706	0.00113124	0.00535878	0.441316	0.000354506	0.00194547
ENSMFAG00000033476	TEF	10	9709010	9740971	-	ensembl	protein_coding	chr10	assembled-molecule	ENSG00000167074	3104	2266	2171	2452	2373	1337	1563	1637	2820.08	1729.71	2774.74	1772.26	2267.79	1738.41	2177.7	1384.57	2510.08	1656.24	0.597865	6.39112e-08	7.38348e-07	0.600151	2.70231e-05	0.000191604
ENSMFAG00000039598	HNRNPH3	9	67625462	67636950	-	ensembl	protein_coding	chr9	assembled-molecule	ENSG00000096746	3100	3763	1939	2867	3208	1852	2882	2763	2816.45	2872.42	2478.22	2072.21	3065.77	2408.03	4015.43	2336.93	3093.97	2422.4	0.339257	0.0267826	0.0793754	0.352728	0.0386041	0.105927
ENSMFAG00000045866	NTNG2	15	6609367	6683640	-	ensembl	protein_coding	chr15	assembled-molecule	ENSG00000196358	3098	1320	2120	1277	1980	662	1276	850	2814.63	1007.6	2709.56	922.991	1892.22	860.754	1777.82	718.927	2298.56	877.568	1.37154	1.14625e-26	6.87918e-25	1.38906	3.20671e-13	7.41941e-12
ENSMFAG00000035544	PPP1R10	4	140351145	140368742	+	ensembl	protein_coding	chr4	assembled-molecule	ENSG00000204569	3094	3041	2332	3320	2171	1478	1639	3199	2811	2321.3	2980.52	2399.63	2074.75	1921.74	2283.59	2705.7	2537.46	2337.09	0.114584	0.394574	0.58475	0.118107	0.460913	0.645502
ENSMFAG00000002484	SART1	14	8527805	8545315	-	ensembl	protein_coding	chr14	assembled-molecule	ENSG00000175467	3092	3055	2127	3441	2818	1834	1616	2348	2809.18	2331.98	2718.51	2487.09	2693.06	2384.63	2251.54	1985.93	2618.07	2297.41	0.188587	0.0355678	0.0995556	0.189042	0.128377	0.266568
ENSMFAG00000038823	UNC80	12	99261507	99492050	+	ensembl	protein_coding	chr12	assembled-molecule	ENSG00000144406	3083	3351	2403	2237	3668	1535	3620	2412	2801	2557.93	3071.26	1616.86	3505.38	1995.86	5043.67	2040.06	3605.33	2052.68	0.795002	3.47172e-05	0.000238219	0.812247	6.29312e-05	0.000411938
ENSMFAG00000044336	POU6F1	11	50093864	50126191	-	ensembl	protein_coding	chr11	assembled-molecule	ENSG00000184271	3080	2298	2446	2262	3229	1380	1604	2223	2798.28	1754.14	3126.22	1634.93	3085.84	1794.32	2234.82	1880.2	2811.29	1765.9	0.660965	5.91719e-06	4.78653e-05	0.67141	7.89171e-07	7.32395e-06
ENSMFAG00000036185	TTC19	16	16849895	16881067	-	ensembl	protein_coding	chr16	assembled-molecule	ENSG00000011295	3077	3605	2709	2957	3803	2382	2325	3006	2795.55	2751.82	3462.36	2137.26	3634.39	3097.15	3239.37	2542.46	3282.92	2632.17	0.324297	0.0188273	0.0592514	0.319291	0.0283386	0.0826172
ENSMFAG00000043225	RPL8	8	146483798	146485947	-	ensembl	protein_coding	chr8	assembled-molecule	ENSG00000161016	3076	2582	1695	11260	2396	2899	1423	3025	2794.64	1970.93	2166.37	8138.51	2289.77	3769.37	1982.64	2558.53	2308.36	4109.34	-0.616733	0.190727	0.356472	-0.832018	0.0721109	0.172285
ENSMFAG00000039531	ENSMFAG00000039531	6	149786553	149792062	-	ensembl	protein_coding	chr6	assembled-molecule	#N/A	3074	2240	2033	6511	2836	2953	1854	2500	2792.83	1709.87	2598.37	4706.02	2710.26	3839.59	2583.14	2114.49	2671.15	3092.49	-0.0915033	0.710911	0.838263	-0.211115	0.424388	0.61136
ENSMFAG00000042480	DACT2	4	2384565	2407630	+	ensembl	protein_coding	chr4	assembled-molecule	ENSG00000164488	3067	645	2207	678	3363	656	1583	467	2786.47	492.35	2820.75	490.045	3213.9	852.952	2205.56	394.987	2756.67	557.584	2.35512	3.95412e-52	6.39079e-50	2.30924	5.19433e-24	3.00247e-22
ENSMFAG00000003583	RXRB	4	137587916	137594982	+	ensembl	protein_coding	chr4	assembled-molecule	ENSG00000204231	3065	2741	1915	2733	2434	1540	1267	2182	2784.65	2092.3	2447.55	1975.36	2326.09	2002.36	1765.29	1845.53	2330.89	1978.89	0.219726	0.0770624	0.181746	0.236904	0.11581	0.246951
ENSMFAG00000033956	DENND6B	10	527084	544460	+	ensembl	protein_coding	chr10	assembled-molecule	ENSG00000205593	3064	3683	1633	3893	2513	2523	1573	2886	2783.74	2811.36	2087.13	2813.79	2401.59	3280.49	2191.63	2440.97	2366.02	2836.65	-0.262345	0.0326885	0.0931251	-0.260603	0.0629436	0.155566
ENSMFAG00000031565	WBP2	16	73169781	73180897	-	ensembl	protein_coding	chr16	assembled-molecule	ENSG00000132471	3056	2646	2119	3147	2425	1782	1489	2603	2776.47	2019.78	2708.28	2274.59	2317.49	2317.01	2074.59	2201.61	2469.21	2203.25	0.157111	0.239684	0.418281	0.165085	0.202509	0.366275
ENSMFAG00000032171	ADGRB1	8	143968422	144052575	+	ensembl	protein_coding	chr8	assembled-molecule	ENSG00000181790	3040	6928	1722	7420	2879	5008	2052	5293	2761.94	5288.37	2200.88	5363.03	2751.36	6511.56	2859.01	4476.8	2643.3	5409.94	-1.02825	6.88247e-14	1.65474e-12	-1.03281	7.13525e-13	1.59992e-11
ENSMFAG00000044721	PAGR1	20	28271088	28277223	+	ensembl	protein_coding	chr20	assembled-molecule	ENSG00000280789	3035	3133	2080	3640	2656	1980	1996	2502	2757.39	2391.52	2658.44	2630.92	2538.25	2574.46	2780.99	2116.18	2683.77	2428.27	0.148372	0.205815	0.375962	0.144426	0.190074	0.351238
ENSMFAG00000043205	NMT1	16	56874224	56923517	+	ensembl	protein_coding	chr16	assembled-molecule	ENSG00000136448	3029	2787	2048	2739	2324	1591	1397	2604	2751.94	2127.41	2617.54	1979.7	2220.96	2068.67	1946.41	2202.45	2384.21	2094.56	0.175722	0.211103	0.382152	0.187341	0.169321	0.324743
ENSMFAG00000031157	SUGP1	19	19771755	19823594	-	ensembl	protein_coding	chr19	assembled-molecule	ENSG00000105705	3016	2759	1780	3129	2859	1736	1798	2665	2740.13	2106.04	2275.01	2261.58	2732.25	2257.2	2505.12	2254.05	2563.13	2219.72	0.204398	0.0658423	0.161165	0.208314	0.0494825	0.129348
ENSMFAG00000045334	CABIN1	KE145881.1	464036	632005	+	ensembl	protein_coding	chrUn_KE145881	unplaced-scaffold	ENSG00000099991	3013	3152	2133	3846	2114	1745	1307	2528	2737.41	2406.03	2726.17	2779.81	2020.28	2268.91	1821.02	2138.17	2326.22	2398.23	-0.0591436	0.614907	0.770001	-0.0439563	0.79265	0.888872
ENSMFAG00000036432	RYR1	19	38892018	39046896	+	ensembl	protein_coding	chr19	assembled-molecule	ENSG00000196218	3012	4602	2072	4424	2698	2191	1976	3016	2736.5	3512.86	2648.21	3197.58	2578.38	2848.81	2753.12	2550.92	2679.05	3027.54	-0.167284	0.158631	0.311431	-0.176865	0.15617	0.306812
ENSMFAG00000046360	KRI1	19	10831573	10844481	-	ensembl	protein_coding	chr19	assembled-molecule	ENSG00000129347	3009	1782	1905	1739	2316	1018	1562	1302	2733.77	1360.26	2434.77	1256.92	2213.32	1323.64	2176.3	1101.23	2389.54	1260.51	0.921994	2.8277e-17	8.98043e-16	0.923383	1.14622e-12	2.50953e-11
ENSMFAG00000000228	AMPH	3	81873979	82120890	+	ensembl	protein_coding	chr3	assembled-molecule	ENSG00000078053	3008	3409	1877	2844	3067	1700	1822	2762	2732.86	2602.2	2398.98	2055.59	2931.02	2210.39	2538.56	2336.09	2650.36	2301.07	0.204662	0.0571932	0.144345	0.204193	0.0944144	0.211369
ENSMFAG00000044776	AFDN	4	2764815	2906490	-	ensembl	protein_coding	chr4	assembled-molecule	ENSG00000130396	3003	2358	2295	2280	3598	1555	1880	1963	2728.32	1799.94	2933.23	1647.94	3438.48	2021.86	2619.37	1660.3	2929.85	1782.51	0.71385	5.29607e-13	1.16513e-11	0.71806	5.4148e-08	6.16594e-07
ENSMFAG00000038089	ENSMFAG00000038089	10	95933032	95934363	+	ensembl	protein_coding	chr10	assembled-molecule	ENSG00000203896	3001	2895	1875	3294	2115	1697	1788	2388	2726.5	2209.85	2396.43	2380.84	2021.23	2206.49	2491.18	2019.76	2408.84	2204.24	0.12269	0.328954	0.519629	0.127887	0.312654	0.49666
ENSMFAG00000037390	TMEM145	19	42840493	42850918	+	ensembl	protein_coding	chr19	assembled-molecule	ENSG00000167619	2997	3964	1756	4568	2460	3331	1490	3691	2722.87	3025.85	2244.33	3301.66	2350.93	4331.07	2075.99	3121.83	2348.53	3445.11	-0.544642	0.000143485	0.000855861	-0.55165	0.000256603	0.00145307
ENSMFAG00000041812	ENSMFAG00000041812	3	44444901	44448156	+	ensembl	protein_coding	chr3	assembled-molecule	ENSG00000168090	2996	2628	2252	3114	2321	1618	1421	2830	2721.96	2006.04	2878.27	2250.74	2218.1	2103.78	1979.85	2393.6	2449.54	2188.54	0.150683	0.324612	0.514912	0.162663	0.270402	0.448255
ENSMFAG00000039276	DOT1L	19	2028866	2101243	+	ensembl	protein_coding	chr19	assembled-molecule	ENSG00000104885	2992	2734	1815	2585	2709	2553	1614	2604	2718.33	2086.95	2319.74	1868.39	2588.9	3319.49	2248.75	2202.45	2468.93	2369.32	0.0917104	0.556503	0.723796	0.0607282	0.740083	0.855162
ENSMFAG00000039218	ANAPC2	15	1090855	1103647	+	ensembl	protein_coding	chr15	assembled-molecule	ENSG00000176248	2991	2331	1684	2426	1920	1474	1187	1922	2717.42	1779.33	2152.31	1753.47	1834.88	1916.54	1653.82	1625.62	2089.61	1768.74	0.218058	0.152788	0.303014	0.24142	0.147654	0.294797
ENSMFAG00000038752	RPL27A	14	59145034	59149023	-	ensembl	protein_coding	chr14	assembled-molecule	ENSG00000166441	2987	2522	1729	6844	1991	2310	1553	2179	2713.78	1925.13	2209.82	4946.71	1902.73	3003.54	2163.76	1842.99	2247.53	2929.59	-0.272079	0.299459	0.48786	-0.382368	0.162234	0.314974
ENSMFAG00000041240	SOD1	3	15095303	15104063	-	ensembl	protein_coding	chr3	assembled-molecule	ENSG00000142168	2984	2831	2299	3789	2994	1492	2068	2763	2711.06	2161	2938.34	2738.62	2861.26	1939.95	2881.3	2336.93	2847.99	2294.12	0.32218	0.00561522	0.0216084	0.310988	0.0157933	0.0515186
ENSMFAG00000039919	SYNDIG1L	7	139095273	139115359	-	ensembl	protein_coding	chr7	assembled-molecule	ENSG00000183379	2981	1399	2789	1123	2017	850	1450	835	2708.33	1067.9	3564.6	811.683	1927.58	1105.2	2020.26	706.24	2555.19	922.756	1.44914	2.611e-11	4.78899e-10	1.47005	5.56178e-11	9.30957e-10
ENSMFAG00000033429	ZMYND8	10	78914362	79063552	-	ensembl	protein_coding	chr10	assembled-molecule	ENSG00000101040	2975	4111	2239	3291	2515	1782	2212	3048	2702.88	3138.06	2861.65	2378.67	2403.5	2317.01	3081.93	2577.99	2762.49	2602.93	0.0902071	0.472807	0.65338	0.0849718	0.541394	0.712967
ENSMFAG00000034417	CEP164	14	113286318	113373177	+	ensembl	protein_coding	chr14	assembled-molecule	ENSG00000110274	2974	1874	2203	1998	2406	1094	1624	1769	2701.97	1430.49	2815.64	1444.12	2299.33	1422.45	2262.69	1496.21	2519.91	1448.32	0.79344	3.00934e-11	5.49208e-10	0.79898	8.9664e-12	1.71181e-10
ENSMFAG00000003619	ATP6AP1	X	151328484	151336650	+	ensembl	protein_coding	chrX	assembled-molecule	ENSG00000071553	2974	2971	2218	3187	2675	2188	1780	3127	2701.97	2267.86	2834.81	2303.5	2556.4	2844.91	2480.04	2644.8	2643.31	2515.27	0.0766695	0.548601	0.71772	0.0725111	0.539163	0.711488
ENSMFAG00000043959	ZMIZ1	9	56309717	56505601	-	ensembl	protein_coding	chr9	assembled-molecule	ENSG00000108175	2972	2512	2246	2384	2183	1462	2115	2060	2700.16	1917.49	2870.6	1723.11	2086.22	1900.94	2946.79	1742.34	2650.94	1820.97	0.531507	0.000254097	0.00142588	0.541474	7.84092e-05	0.000501465
ENSMFAG00000032474	CLK2	1	96544972	96561282	+	ensembl	protein_coding	chr1	assembled-molecule	#N/A	2967	2663	1923	3732	2268	1574	1724	2534	2695.61	2032.76	2457.77	2697.42	2167.45	2046.57	2402.01	2143.25	2430.71	2230	0.130244	0.307964	0.49735	0.123888	0.362796	0.550304
ENSMFAG00000032870	KIRREL2	19	36334920	36345916	+	ensembl	protein_coding	chr19	assembled-molecule	ENSG00000126259	2962	3187	1687	2595	1806	941	1474	1911	2691.07	2432.74	2156.14	1875.62	1725.93	1223.52	2053.69	1616.32	2156.71	1787.05	0.295281	0.010331	0.0360273	0.270555	0.204995	0.369332
ENSMFAG00000000146	BAG6	4	139220096	139235074	+	ensembl	protein_coding	chr4	assembled-molecule	ENSG00000204463	2956	3070	2089	3931	2463	1893	1683	2827	2685.62	2343.43	2669.94	2841.25	2353.8	2461.34	2344.89	2391.07	2513.56	2509.27	0.00394022	0.969572	0.983245	0.00238351	0.983451	0.991104
ENSMFAG00000041268	C19H19orf66	19	10338333	10345116	+	ensembl	protein_coding	chr19	assembled-molecule	ENSG00000130813	2955	2088	1652	1988	1874	1138	1466	1756	2684.71	1593.84	2111.41	1436.89	1790.92	1479.66	2042.55	1485.22	2157.4	1498.9	0.511851	5.51765e-05	0.000362164	0.525659	0.000301495	0.00167603
ENSMFAG00000001783	CERCAM	15	10754326	10769557	-	ensembl	protein_coding	chr15	assembled-molecule	ENSG00000167123	2953	915	1769	1118	1750	338	1275	399	2682.89	698.45	2260.95	808.069	1672.41	439.478	1776.43	337.473	2098.17	570.867	1.93432	7.9159e-27	4.80369e-25	1.87646	2.125e-12	4.48775e-11
ENSMFAG00000042494	PGBD1	4	142544931	142566867	-	ensembl	protein_coding	chr4	assembled-molecule	ENSG00000137338	2947	4213	2190	3691	2867	2127	1977	3756	2677.44	3215.92	2799.03	2667.78	2739.89	2765.59	2754.51	3176.81	2742.72	2956.53	-0.103912	0.330864	0.521536	-0.108693	0.302413	0.484906
ENSMFAG00000044404	CERS4	19	8572198	8623880	+	ensembl	protein_coding	chr19	assembled-molecule	ENSG00000090661	2945	1222	2425	1387	2764	965	1595	1124	2675.63	932.793	3099.38	1002.5	2641.46	1254.72	2222.28	950.675	2659.69	1035.17	1.36275	6.09362e-22	2.68119e-20	1.36316	3.30814e-19	1.31577e-17
ENSMFAG00000036898	CARM1	19	11178199	11235542	+	ensembl	protein_coding	chr19	assembled-molecule	ENSG00000142453	2943	2230	1950	2739	2484	1563	1534	2093	2673.81	1702.23	2492.28	1979.7	2373.87	2032.26	2137.29	1770.25	2419.31	1871.11	0.370395	0.00233482	0.0102181	0.371722	0.00216809	0.00947617
ENSMFAG00000030370	SCYL1	14	8952480	8967346	-	ensembl	protein_coding	chr14	assembled-molecule	ENSG00000142186	2935	2468	1762	2867	1766	1354	1375	2844	2666.54	1883.91	2252	2072.21	1687.7	1760.51	1915.76	2405.44	2130.5	2030.52	0.0586308	0.717865	0.84372	0.0692123	0.685967	0.819911
ENSMFAG00000045478	ENSMFAG00000045478	16	43594769	43602578	+	ensembl	protein_coding	chr16	assembled-molecule	ENSG00000264364	2931	2688	2065	2641	2100	1822	1345	2629	2662.91	2051.84	2639.26	1908.86	2006.9	2369.02	1873.96	2223.6	2295.76	2138.33	0.0901147	0.596889	0.756451	0.103237	0.503833	0.683107
ENSMFAG00000036078	FUK	20	62158967	62184978	-	ensembl	protein_coding	chr20	assembled-molecule	ENSG00000157353	2931	2776	1863	2492	2349	1626	1418	2136	2662.91	2119.01	2381.09	1801.17	2244.86	2114.18	1975.67	1806.62	2316.13	1960.25	0.237613	0.0337388	0.0954677	0.241668	0.0696312	0.167824
ENSMFAG00000037911	VPS51	14	9419318	9448278	-	ensembl	protein_coding	chr14	assembled-molecule	ENSG00000149823	2931	1736	1501	2457	1841	1236	1248	1561	2662.91	1325.15	1918.42	1775.87	1759.38	1607.09	1738.81	1320.29	2019.88	1507.1	0.410659	0.0257053	0.0768243	0.423172	0.0178575	0.0569837
ENSMFAG00000041414	CSNK1D	16	79917057	79951414	-	ensembl	protein_coding	chr16	assembled-molecule	ENSG00000141551	2930	2605	2389	2985	2649	1783	1960	2367	2662	1988.48	3053.37	2157.5	2531.56	2318.31	2730.83	2002	2744.44	2116.57	0.374641	0.000870954	0.00425036	0.375035	0.000767487	0.00385706
ENSMFAG00000017477	KIF21A	11	37677688	37841094	-	ensembl	protein_coding	chr11	assembled-molecule	ENSG00000139116	2921	1730	2342	1338	3365	806	2364	1305	2653.82	1320.57	2993.3	967.08	3215.81	1047.99	3293.71	1103.76	3039.16	1109.85	1.4577	3.60445e-22	1.61646e-20	1.45263	8.28154e-26	5.4898e-24
ENSMFAG00000037913	ENSMFAG00000037913	19	46632266	46646093	-	ensembl	protein_coding	chr19	assembled-molecule	ENSG00000104936	2919	4266	1730	4884	2391	2329	1459	3428	2652	3256.38	2211.1	3530.06	2284.99	3028.24	2032.79	2899.39	2295.22	3178.52	-0.471962	1.43574e-05	0.000107707	-0.46928	0.000166603	0.000986217
ENSMFAG00000043705	RHBDD3	10	22239520	22247256	+	ensembl	protein_coding	chr10	assembled-molecule	ENSG00000100263	2916	1878	1700	2719	2085	1129	1823	1405	2649.28	1433.54	2172.76	1965.24	1992.56	1467.96	2539.95	1188.34	2338.64	1513.77	0.641961	0.000512076	0.0026596	0.627106	0.000353098	0.00193838
ENSMFAG00000037558	ENSMFAG00000037558	1	123239733	123310824	-	ensembl	protein_coding	chr1	assembled-molecule	ENSG00000174876	2915	4300	1777	3889	2352	1944	2016	3094	2648.37	3282.33	2271.17	2810.89	2247.72	2527.65	2808.85	2616.89	2494.03	2809.44	-0.171566	0.143496	0.289476	-0.172445	0.197582	0.360328
ENSMFAG00000042319	SPATS2	11	48303831	48385273	+	ensembl	protein_coding	chr11	assembled-molecule	ENSG00000123352	2910	918	2026	720	2263	458	1632	720	2643.83	700.74	2589.42	520.402	2162.67	595.506	2273.83	608.973	2417.44	606.405	1.99828	1.73405e-48	2.55015e-46	1.99509	8.24216e-46	1.48049e-43
ENSMFAG00000039386	KLHDC3	4	127554046	127562721	-	ensembl	protein_coding	chr4	assembled-molecule	ENSG00000124702	2909	2686	1493	2966	2259	1819	1282	2446	2642.92	2050.31	1908.19	2143.77	2158.85	2365.12	1786.18	2068.82	2124.04	2157	-0.0358795	0.800023	0.88877	-0.0209015	0.886891	0.940832
ENSMFAG00000041225	SLC43A1	14	16104641	16137294	+	ensembl	protein_coding	chr14	assembled-molecule	ENSG00000149150	2906	482	1732	436	2198	388	1521	344	2640.19	367.927	2213.66	315.132	2100.55	504.49	2119.18	290.954	2268.4	369.626	2.64624	5.61178e-46	7.4477e-44	2.62278	5.79208e-44	9.48596e-42
ENSMFAG00000039068	ENSMFAG00000039068	4	139035867	139037791	-	ensembl	protein_coding	chr4	assembled-molecule	ENSG00000204389	2903	3001	2556	4794	2234	1528	1272	2039	2637.47	2290.76	3266.81	3465.01	2134.95	1986.75	1772.25	1724.58	2452.87	2366.78	0.0652162	0.523572	0.696446	0.0512409	0.829873	0.909767
ENSMFAG00000040006	RPLP2	14	634275	640137	+	ensembl	protein_coding	chr14	assembled-molecule	ENSG00000177600	2897	2278	1915	4494	2035	2305	1335	2434	2632.02	1738.87	2447.55	3248.18	1944.78	2997.04	1860.03	2058.67	2221.09	2510.69	-0.147703	0.473647	0.65402	-0.17638	0.405409	0.594223
ENSMFAG00000040302	PHF1	4	137351079	137355302	-	ensembl	protein_coding	chr4	assembled-molecule	ENSG00000112511	2895	3348	1467	2603	2170	1718	1724	2020	2630.2	2555.64	1874.96	1881.4	2073.79	2233.8	2402.01	1708.51	2245.24	2094.84	0.104547	0.453464	0.636601	0.100372	0.54935	0.719417
ENSMFAG00000033882	OS9	11	56688979	56720349	+	ensembl	protein_coding	chr11	assembled-molecule	ENSG00000135506	2894	2474	1963	3410	2058	1278	1110	2459	2629.29	1888.49	2508.9	2464.68	1966.76	1661.7	1546.54	2079.81	2162.87	2023.67	0.0811593	0.635688	0.784322	0.0958518	0.61899	0.772871
ENSMFAG00000030093	ENSMFAG00000030093	KE145995.1	24537	38640	-	ensembl	protein_coding	chrUn_KE145995	unplaced-scaffold	ENSG00000125755	2891	2489	1771	3048	2119	1734	1618	2683	2626.57	1899.94	2263.5	2203.04	2025.05	2254.6	2254.33	2269.27	2292.36	2156.71	0.0857603	0.539913	0.709942	0.0885036	0.478044	0.660822
ENSMFAG00000031850	TUB	14	59733892	59823256	-	ensembl	protein_coding	chr14	assembled-molecule	ENSG00000166402	2888	1377	1960	1242	2388	686	1780	962	2623.84	1051.11	2505.06	897.694	2282.13	891.959	2480.04	813.656	2472.77	913.605	1.44056	9.75532e-37	8.70196e-35	1.4359	2.03039e-31	1.88432e-29
ENSMFAG00000032387	GGA2	20	22416640	22464996	-	ensembl	protein_coding	chr20	assembled-molecule	ENSG00000103365	2888	5223	2406	5249	3017	3210	1945	5111	2623.84	3986.89	3075.09	3793.88	2883.24	4173.75	2709.93	4322.86	2823.03	4069.34	-0.528458	4.08235e-07	4.08899e-06	-0.527546	1.49298e-07	1.58451e-06
ENSMFAG00000032592	CNNM4	13	1504726	1562424	+	ensembl	protein_coding	chr13	assembled-molecule	ENSG00000158158	2882	1722	1955	1623	2166	752	1536	1195	2618.39	1314.46	2498.67	1173.07	2069.97	977.775	2140.08	1010.73	2331.78	1119.01	1.06189	6.42748e-27	3.94444e-25	1.05817	6.55584e-13	1.47595e-11
ENSMFAG00000033735	GIGYF1	3	44952913	44965903	-	ensembl	protein_coding	chr3	assembled-molecule	ENSG00000146830	2882	3618	1805	4929	2173	2922	1287	4201	2618.39	2761.74	2306.96	3562.59	2076.66	3799.28	1793.15	3553.19	2198.79	3419.2	-0.640909	0.0001724	0.00100797	-0.636144	3.925e-05	0.000270826
ENSMFAG00000001060	C4orf33	5	128079017	128100362	+	ensembl	protein_coding	chr5	assembled-molecule	ENSG00000151470	2876	2757	1935	2658	2402	1201	2101	2098	2612.94	2104.51	2473.11	1921.15	2295.51	1561.58	2927.28	1774.48	2577.21	1840.43	0.487943	4.58694e-05	0.000306622	0.484467	0.00036964	0.00201726
ENSMFAG00000045375	CRTC1	19	19199808	19241670	+	ensembl	protein_coding	chr19	assembled-molecule	ENSG00000105662	2876	2101	1937	2632	1677	1317	1600	1705	2612.94	1603.76	2475.67	1902.36	1602.65	1712.41	2229.25	1442.08	2230.13	1665.15	0.405899	0.014836	0.0488272	0.421304	0.014737	0.0487586
ENSMFAG00000036518	ZNF76	4	135492968	135528898	-	ensembl	protein_coding	chr4	assembled-molecule	ENSG00000065029	2872	1982	1875	1902	2337	1376	1471	1889	2609.3	1512.93	2396.43	1374.73	2233.39	1789.12	2049.51	1597.71	2322.16	1568.62	0.56748	6.16538e-05	0.000400651	0.567505	1.8974e-05	0.000138835
ENSMFAG00000003827	RBM4	14	7825899	7881170	-	ensembl	protein_coding	chr14	assembled-molecule	ENSG00000239306	2869	2926	1785	3527	2162	1841	1697	2808	2606.58	2233.51	2281.4	2549.25	2066.15	2393.73	2364.4	2375	2329.63	2387.87	-0.0385363	0.748441	0.863126	-0.0355745	0.75324	0.863682
ENSMFAG00000039379	CTPS1	1	186692658	186725412	-	ensembl	protein_coding	chr1	assembled-molecule	ENSG00000171793	2862	2403	1836	2061	2311	1196	1697	1968	2600.22	1834.29	2346.58	1489.65	2208.54	1555.08	2364.4	1664.53	2379.93	1635.89	0.542862	2.67682e-08	3.32545e-07	0.540633	3.77097e-06	3.14184e-05
ENSMFAG00000044446	YY1AP1	1	96099066	96130635	+	ensembl	protein_coding	chr1	assembled-molecule	ENSG00000163374	2862	3282	2199	2959	3133	2166	1830	3097	2600.22	2505.26	2810.53	2138.71	2994.1	2816.3	2549.7	2619.43	2738.64	2519.93	0.124177	0.283737	0.471135	0.12096	0.326252	0.511405
ENSMFAG00000039748	HSPA5	15	103636057	103643029	+	ensembl	protein_coding	chr15	assembled-molecule	ENSG00000044574	2860	6407	2860	7292	2988	4593	2147	7489	2598.4	4890.68	3655.35	5270.52	2855.53	5971.97	2991.37	6334.17	3025.16	5616.83	-0.896894	1.1072e-12	2.36569e-11	-0.893016	2.05872e-10	3.22012e-09
ENSMFAG00000009591	RF00100	4	117743380	117743710	-	ensembl	misc_RNA	chr4	assembled-molecule	ENSG00000202198	2860	2212	1427	1487	1656	1027	1304	2202	2598.4	1688.49	1823.84	1074.77	1582.58	1335.34	1816.84	1862.44	1955.41	1490.26	0.399195	0.0191137	0.0600485	0.392071	0.0618976	0.153549
ENSMFAG00000003983	ENSMFAG00000003983	1	14031040	14114503	-	ensembl	protein_coding	chr1	assembled-molecule	ENSG00000285053	2858	3029	2227	3074	3002	1652	2651	2851	2596.58	2312.14	2846.32	2221.83	2868.91	2147.98	3693.58	2411.36	3001.35	2273.33	0.389204	0.000726351	0.00362265	0.399955	0.00279592	0.0118362
ENSMFAG00000035375	UBR4	1	209221724	209362587	+	ensembl	protein_coding	chr1	assembled-molecule	ENSG00000127481	2856	3712	2119	4504	2541	1840	1391	3317	2594.77	2833.49	2708.28	3255.4	2428.34	2392.43	1938.05	2805.51	2417.36	2821.71	-0.22566	0.0781835	0.183953	-0.223312	0.128817	0.267249
ENSMFAG00000037597	RPS6KL1	7	139595792	139614339	-	ensembl	protein_coding	chr7	assembled-molecule	ENSG00000198208	2847	3160	2023	3322	1584	1727	1451	2298	2586.59	2412.13	2585.58	2401.08	1513.77	2245.5	2021.65	1943.64	2176.9	2250.59	-0.0741978	0.633308	0.782808	-0.0482109	0.790761	0.887648
ENSMFAG00000037062	PFKL	3	2434749	2463072	-	ensembl	protein_coding	chr3	assembled-molecule	ENSG00000141959	2841	3510	1813	4442	2474	2502	1496	3091	2581.14	2679.3	2317.18	3210.59	2364.31	3253.18	2084.35	2614.36	2336.75	2939.36	-0.327651	0.00537389	0.0207875	-0.330102	0.00919253	0.0326753
ENSMFAG00000000133	ENTPD6	10	37117659	37149135	-	ensembl	protein_coding	chr10	assembled-molecule	ENSG00000197586	2841	2438	1628	2553	2948	2051	1134	1774	2581.14	1861.01	2080.74	1845.26	2817.3	2666.78	1579.98	1500.44	2264.79	1968.37	0.200469	0.0967196	0.216578	0.203657	0.347643	0.533718
ENSMFAG00000033623	ENSMFAG00000033623	1	90436515	90449311	-	ensembl	protein_coding	chr1	assembled-molecule	ENSG00000158864	2836	3132	1918	3596	2686	2043	1228	2701	2576.6	2390.76	2451.38	2599.12	2566.92	2656.37	1710.95	2284.5	2326.46	2482.69	-0.109422	0.384762	0.576119	-0.0928617	0.542393	0.713889
ENSMFAG00000033669	ACTN4	19	39114426	39200065	+	ensembl	protein_coding	chr19	assembled-molecule	ENSG00000130402	2834	4842	1851	5025	2253	4674	1343	4945	2574.78	3696.06	2365.75	3631.97	2153.11	6077.29	1871.17	4182.46	2241.2	4396.94	-0.948503	1.89045e-07	1.98967e-06	-0.971393	1.18326e-07	1.2787e-06
ENSMFAG00000032179	HID1	16	72191268	72214480	-	ensembl	protein_coding	chr16	assembled-molecule	ENSG00000167861	2834	3603	1974	3603	2336	2670	1533	3171	2574.78	2750.29	2522.96	2604.18	2232.43	3471.62	2135.9	2682.02	2366.52	2877.03	-0.276009	0.044238	0.117997	-0.280798	0.0362514	0.100606
ENSMFAG00000043221	AFG3L2	18	73266495	73317694	-	ensembl	protein_coding	chr18	assembled-molecule	ENSG00000141385	2829	1604	1793	1757	2082	906	1490	1312	2570.24	1224.39	2291.62	1269.93	1989.69	1178.01	2075.99	1109.68	2231.88	1195.5	0.896194	2.35025e-15	6.50263e-14	0.900637	8.63087e-13	1.91472e-11
ENSMFAG00000036209	CORIN	5	47613537	47919437	-	ensembl	protein_coding	chr5	assembled-molecule	ENSG00000145244	2828	334	1691	354	3240	193	2815	360	2569.33	254.953	2161.26	255.864	3096.35	250.945	3922.08	304.487	2937.25	266.562	3.42945	4.36389e-109	2.45642e-106	3.46107	1.09916e-71	4.70809e-69
ENSMFAG00000042851	ENSMFAG00000042851	9	132875697	132903066	+	ensembl	protein_coding	chr9	assembled-molecule	ENSG00000254536	2828	2663	1504	3137	2504	1654	1445	2289	2569.33	2032.76	1922.25	2267.36	2392.98	2150.58	2013.29	1936.03	2224.46	2096.68	0.0781817	0.558575	0.725449	0.0862724	0.516271	0.693328
ENSMFAG00000036871	TAGLN	14	113153382	113158744	+	ensembl	protein_coding	chr14	assembled-molecule	ENSG00000149591	2826	3775	1656	3750	2798	2337	1393	2841	2567.51	2881.58	2116.52	2710.43	2673.95	3038.64	1940.84	2402.91	2324.71	2758.39	-0.253411	0.00779599	0.0284575	-0.245652	0.0862409	0.197161
ENSMFAG00000024756	CADM3	1	92505626	92523290	-	ensembl	protein_coding	chr1	assembled-molecule	ENSG00000162706	2820	2325	1838	2329	2135	1406	1044	1726	2562.06	1774.75	2349.14	1683.36	2040.34	1828.13	1454.58	1459.84	2101.53	1686.52	0.292559	0.037574	0.103896	0.318206	0.0784441	0.183061
ENSMFAG00000007541	TUBA4A	12	108939601	108946403	-	ensembl	protein_coding	chr12	assembled-molecule	ENSG00000127824	2812	1173	2011	2160	2640	863	1597	1128	2554.79	895.39	2570.25	1561.21	2522.95	1122.1	2225.07	954.058	2468.27	1133.19	1.1553	6.52074e-13	1.42496e-11	1.12292	7.75683e-10	1.13565e-08
ENSMFAG00000032326	MBTPS1	20	72329248	72397169	-	ensembl	protein_coding	chr20	assembled-molecule	ENSG00000140943	2811	1930	2069	1662	3614	1059	2506	1402	2553.88	1473.23	2644.38	1201.26	3453.77	1376.95	3491.56	1185.81	3035.9	1309.31	1.20381	7.62231e-15	2.02649e-13	1.21343	1.79876e-15	5.24403e-14
ENSMFAG00000042785	DGKE	16	42324666	42358673	+	ensembl	protein_coding	chr16	assembled-molecule	ENSG00000153933	2809	1486	2269	1595	2479	730	1872	1165	2552.07	1134.31	2900	1152.84	2369.09	949.169	2608.22	985.352	2607.34	1055.42	1.30563	1.7042e-35	1.43399e-33	1.30301	1.42839e-25	9.35736e-24
ENSMFAG00000029553	XAB2	19	7951324	7961979	-	ensembl	protein_coding	chr19	assembled-molecule	ENSG00000076924	2805	2610	1291	2865	2743	2003	1468	2403	2548.43	1992.3	1650.02	2070.77	2621.39	2604.37	2045.33	2032.45	2216.29	2174.97	0.0123079	0.93143	0.963601	0.0284382	0.869495	0.93207
ENSMFAG00000035497	PFKFB3	9	6517992	6627009	+	ensembl	protein_coding	chr9	assembled-molecule	ENSG00000170525	2804	2369	1922	1501	2878	1467	2036	2128	2547.52	1808.34	2456.5	1084.89	2750.4	1907.44	2836.72	1799.85	2647.78	1650.13	0.712975	3.27576e-06	2.7657e-05	0.682903	0.000140217	0.000841654
ENSMFAG00000000240	PHPT1	15	1453560	1457058	-	ensembl	protein_coding	chr15	assembled-molecule	ENSG00000054148	2801	2178	1748	2504	1756	1316	1400	1596	2544.8	1662.54	2234.11	1809.84	1678.15	1711.11	1950.59	1349.89	2101.91	1633.34	0.356215	0.0166192	0.0535515	0.364072	0.0254451	0.0754589
ENSMFAG00000002638	SF3A2	19	2105457	2119694	+	ensembl	protein_coding	chr19	assembled-molecule	ENSG00000104897	2794	2350	1837	3217	2936	2364	1230	2213	2538.44	1793.83	2347.86	2325.19	2805.83	3073.75	1713.73	1871.75	2351.47	2266.13	0.0639259	0.664247	0.805704	0.054484	0.79085	0.887666
ENSMFAG00000035908	DYNC1H1	7	167191631	167287078	+	ensembl	protein_coding	chr7	assembled-molecule	ENSG00000197102	2793	4070	2457	4509	3199	2571	1752	3811	2537.53	3106.77	3140.28	3259.02	3057.17	3342.9	2441.03	3223.33	2794	3233	-0.218533	0.0385569	0.106048	-0.210295	0.076987	0.180831
ENSMFAG00000002884	POLR2E	19	854304	861362	-	ensembl	protein_coding	chr19	assembled-molecule	ENSG00000099817	2791	2270	1735	2286	2023	1436	1272	1490	2535.71	1732.77	2217.49	1652.28	1933.31	1867.13	1772.25	1260.24	2114.69	1628.1	0.379578	0.0042734	0.0170518	0.378147	0.0241371	0.0724027
ENSMFAG00000038474	FAM78A	15	7678808	7697572	+	ensembl	protein_coding	chr15	assembled-molecule	ENSG00000126882	2790	784	2105	988	2456	466	1471	699	2534.8	598.453	2690.39	714.107	2347.11	605.908	2049.51	591.211	2405.45	627.42	1.93633	1.16169e-62	2.46278e-60	1.93816	1.67797e-45	2.98196e-43
ENSMFAG00000032148	DLGAP4	10	67964676	68070139	+	ensembl	protein_coding	chr10	assembled-molecule	ENSG00000080845	2789	2628	2141	2985	2116	2156	1565	2543	2533.9	2006.04	2736.4	2157.5	2022.19	2803.3	2180.48	2150.86	2368.24	2279.42	0.0585056	0.728753	0.850344	0.0559072	0.715696	0.840116
ENSMFAG00000033337	VTN	16	24589252	24592771	-	ensembl	protein_coding	chr16	assembled-molecule	ENSG00000109072	2787	1039	1860	1390	1968	492	1444	1342	2532.08	793.103	2377.25	1004.67	1880.75	639.714	2011.9	1135.06	2200.49	893.135	1.32444	9.05205e-14	2.14153e-12	1.29949	2.37354e-11	4.17369e-10
ENSMFAG00000034446	ILK	14	61505608	61512736	-	ensembl	protein_coding	chr14	assembled-molecule	ENSG00000166333	2787	3233	2232	2947	2188	1928	1701	3040	2532.08	2467.86	2852.71	2130.03	2090.99	2506.85	2369.97	2571.22	2461.44	2418.99	0.01989	0.890701	0.941399	0.0250649	0.848769	0.921292
ENSMFAG00000035590	YAF2	11	40693340	40776365	-	ensembl	protein_coding	chr11	assembled-molecule	ENSG00000015153	2780	2407	2135	2104	2866	1100	1918	1849	2525.72	1837.34	2728.73	1520.73	2738.93	1430.26	2672.31	1563.88	2666.42	1588.05	0.752478	2.07529e-09	3.05749e-08	0.746621	1.22292e-10	1.95305e-09
ENSMFAG00000002027	MAT2A	13	23907513	23914300	-	ensembl	protein_coding	chr13	assembled-molecule	ENSG00000168906	2776	2337	2128	2569	2156	1670	1665	2389	2522.08	1783.91	2719.78	1856.82	2060.41	2171.39	2319.81	2020.61	2405.52	1958.18	0.29431	0.0440748	0.117638	0.297325	0.0221143	0.0675278
ENSMFAG00000001102	RDH12	7	132250499	132262654	+	ensembl	protein_coding	chr7	assembled-molecule	ENSG00000139988	2773	1574	2139	1852	2986	924	1676	1290	2519.36	1201.49	2733.84	1338.59	2853.61	1201.41	2335.14	1091.08	2610.49	1208.14	1.11042	3.39748e-27	2.11681e-25	1.11149	4.91755e-20	2.09027e-18
ENSMFAG00000043583	CD99L2	X	147709851	147834765	-	ensembl	protein_coding	chrX	assembled-molecule	ENSG00000102181	2772	1812	1958	1629	1955	1022	1420	1601	2518.45	1383.16	2502.51	1177.41	1868.32	1328.84	1978.46	1354.12	2216.93	1310.88	0.748528	4.55239e-07	4.51752e-06	0.758324	1.26766e-07	1.36445e-06
ENSMFAG00000038774	KIF5C	12	37481112	37686461	+	ensembl	protein_coding	chr12	assembled-molecule	ENSG00000168280	2770	2450	2381	2460	2950	1708	1870	2300	2516.63	1870.17	3043.14	1778.04	2819.21	2220.8	2605.43	1945.33	2746.1	1953.58	0.492351	3.75495e-05	0.000255932	0.492114	4.45593e-05	0.000303079
ENSMFAG00000001130	TEP1	7	83902770	83950134	-	ensembl	protein_coding	chr7	assembled-molecule	ENSG00000129566	2754	1368	2264	1503	2154	745	1768	1207	2502.1	1044.24	2893.6	1086.34	2058.5	968.673	2463.32	1020.88	2479.38	1030.03	1.25928	7.20943e-29	4.90361e-27	1.26616	2.73705e-21	1.26655e-19
ENSMFAG00000033131	RALY	10	65450817	65458924	+	ensembl	protein_coding	chr10	assembled-molecule	ENSG00000125970	2754	2166	1775	2560	1957	1569	1456	1988	2502.1	1653.38	2268.62	1850.32	1870.24	2040.06	2028.61	1681.44	2167.39	1806.3	0.260122	0.082774	0.19196	0.263799	0.0539924	0.138261
ENSMFAG00000040305	ACADVL	16	7274117	7282343	+	ensembl	protein_coding	chr16	assembled-molecule	ENSG00000072778	2752	2627	2002	3694	1704	1440	1490	2112	2500.28	2005.28	2558.74	2669.95	1628.45	1872.33	2075.99	1786.32	2190.87	2083.47	0.0687529	0.607279	0.76426	0.0719855	0.698344	0.828069
ENSMFAG00000002866	TRIB1	8	126811000	126819260	+	ensembl	protein_coding	chr8	assembled-molecule	ENSG00000173334	2752	1945	2158	2115	2489	1831	1672	2528	2500.28	1484.68	2758.13	1528.68	2378.65	2380.73	2329.56	2138.17	2491.65	1883.07	0.431629	0.0181334	0.0574506	0.405049	0.0198119	0.0617761
ENSMFAG00000031721	KDM2A	14	7203256	7367258	-	ensembl	protein_coding	chr14	assembled-molecule	ENSG00000173120	2751	3727	2534	3883	3036	1877	2026	3240	2499.37	2844.94	3238.69	2806.56	2901.4	2440.54	2822.78	2740.38	2865.56	2708.1	0.0777833	0.507716	0.683036	0.0806132	0.49438	0.675331
ENSMFAG00000039303	CDK10	20	78129747	78139494	+	ensembl	protein_coding	chr20	assembled-molecule	ENSG00000185324	2747	2336	1797	2655	1983	1615	1476	2123	2495.74	1783.15	2296.74	1918.98	1895.08	2099.87	2056.48	1795.63	2186.01	1899.41	0.198847	0.156239	0.307709	0.203527	0.114618	0.24497
ENSMFAG00000039687	YWHAE	16	1208525	1270539	-	ensembl	protein_coding	chr16	assembled-molecule	ENSG00000108953	2747	2404	1843	3401	2328	1560	2171	2582	2495.74	1835.05	2355.53	2458.18	2224.79	2028.36	3024.81	2183.85	2525.22	2126.36	0.246712	0.0695406	0.168125	0.247315	0.0873277	0.198921
ENSMFAG00000002310	ROM1	14	11658218	11660615	-	ensembl	protein_coding	chr14	assembled-molecule	ENSG00000149489	2743	2724	1778	3074	1406	1179	1392	2940	2492.1	2079.32	2272.45	2221.83	1343.66	1532.97	1939.44	2486.64	2011.92	2080.19	-0.062629	0.660105	0.802887	-0.0487299	0.816461	0.902618
ENSMFAG00000033146	CCT3	1	95380077	95409101	+	ensembl	protein_coding	chr1	assembled-molecule	ENSG00000163468	2742	2623	2148	3028	2418	1585	1792	2308	2491.19	2002.22	2745.35	2188.58	2310.8	2060.87	2496.76	1952.1	2511.02	2050.94	0.290894	0.0023685	0.0103378	0.291528	0.00494561	0.019321
ENSMFAG00000043373	PUF60	8	145458723	145472215	-	ensembl	protein_coding	chr8	assembled-molecule	ENSG00000179950	2735	2981	1706	3649	2571	1842	1399	3287	2484.83	2275.5	2180.43	2637.43	2457.01	2395.03	1949.2	2780.13	2267.87	2522.02	-0.155045	0.284707	0.471924	-0.152637	0.231877	0.402526
ENSMFAG00000045918	ARFGAP1	10	95456902	95475630	+	ensembl	protein_coding	chr10	assembled-molecule	ENSG00000101199	2721	3169	1857	3387	2271	2319	1454	2713	2472.11	2419	2373.42	2448.06	2170.31	3015.24	2025.83	2294.64	2260.42	2544.24	-0.166328	0.189409	0.354821	-0.169508	0.193143	0.354907
ENSMFAG00000008510	HGS	16	79311595	79340437	+	ensembl	protein_coding	chr16	assembled-molecule	ENSG00000185359	2719	3534	1417	3716	1874	2732	1371	3306	2470.3	2697.62	1811.06	2685.85	1790.92	3552.23	1910.19	2796.2	1995.61	2932.98	-0.557808	0.000475279	0.00248987	-0.554447	0.000313068	0.00173402
ENSMFAG00000030712	ENSMFAG00000030712	2	96795884	96796147	+	ensembl	protein_coding	chr2	assembled-molecule	ENSG00000198899	2717	2070	3386	2969	4409	1420	2598	2435	2468.48	1580.1	4327.63	2145.94	4213.53	1846.33	3619.74	2059.51	3657.34	1907.97	0.914831	7.30254e-13	1.58731e-11	0.938461	4.72727e-07	4.57792e-06
ENSMFAG00000039271	CPT1C	19	50553084	50583444	+	ensembl	protein_coding	chr19	assembled-molecule	ENSG00000169169	2717	2071	1959	1994	2037	1058	1275	1719	2468.48	1580.86	2503.79	1441.22	1946.69	1375.65	1776.43	1453.92	2173.85	1462.91	0.558458	2.10557e-05	0.000152694	0.571329	9.99014e-05	0.000622242
ENSMFAG00000002292	KLHL18	2	102308812	102369675	+	ensembl	protein_coding	chr2	assembled-molecule	ENSG00000114648	2715	1326	2544	1041	2584	557	1727	989	2466.66	1012.18	3251.47	752.415	2469.44	724.229	2406.19	836.492	2648.44	831.329	1.67182	2.91448e-23	1.42443e-21	1.67035	2.63148e-25	1.69072e-23
ENSMFAG00000032992	SQSTM1	6	179819236	179835632	+	ensembl	protein_coding	chr6	assembled-molecule	ENSG00000161011	2711	6092	1841	4839	2526	4750	1789	5441	2463.03	4650.23	2352.97	3497.54	2414.01	6176.1	2492.58	4601.98	2430.65	4731.46	-0.93223	1.43272e-10	2.38895e-09	-0.960427	3.46612e-09	4.65821e-08
ENSMFAG00000003059	H2AFY	6	134404144	134469639	-	ensembl	protein_coding	chr6	assembled-molecule	ENSG00000113648	2709	3394	2101	3207	2425	1757	1801	3026	2461.21	2590.75	2685.28	2317.96	2317.49	2284.51	2509.3	2559.38	2493.32	2438.15	0.0324926	0.751007	0.865108	0.0314941	0.761483	0.869188
ENSMFAG00000045142	PNPLA2	14	647004	651869	+	ensembl	protein_coding	chr14	assembled-molecule	ENSG00000177666	2700	2122	1437	1990	1597	1198	1525	1384	2453.04	1619.79	1836.62	1438.33	1526.2	1557.68	2124.75	1170.58	1985.15	1446.6	0.446259	0.0103998	0.0361821	0.456826	0.0096811	0.0340541
ENSMFAG00000002232	RNF145	6	158607484	158659712	-	ensembl	protein_coding	chr6	assembled-molecule	ENSG00000145860	2693	2296	1720	1658	2864	1091	2386	1594	2446.68	1752.61	2198.32	1198.37	2737.02	1418.55	3324.36	1348.2	2676.6	1429.43	0.901277	1.65732e-08	2.12356e-07	0.904685	1.1886e-07	1.28348e-06
ENSMFAG00000038041	PTP4A2	1	196103777	196132899	+	ensembl	protein_coding	chr1	assembled-molecule	ENSG00000184007	2690	2024	1548	1736	2144	1390	1614	2247	2443.95	1544.99	1978.49	1254.75	2048.94	1807.32	2248.75	1900.5	2180.03	1626.89	0.435877	0.00203424	0.009031	0.423149	0.00733771	0.0269399
ENSMFAG00000001343	COX8A	14	10589400	10591633	-	ensembl	protein_coding	chr14	assembled-molecule	ENSG00000176340	2680	1666	2120	2634	1869	1161	1237	1406	2434.87	1271.71	2709.56	1903.8	1786.14	1509.57	1723.49	1189.19	2163.51	1468.57	0.556652	0.000194955	0.00112773	0.558941	0.00570957	0.0218257
ENSMFAG00000045656	PRAM1	19	8875600	8894691	-	ensembl	protein_coding	chr19	assembled-molecule	ENSG00000133246	2676	2262	1686	2776	2560	1211	1026	1701	2431.23	1726.66	2154.87	2006.44	2446.5	1574.58	1429.5	1438.7	2115.53	1686.59	0.306472	0.0459482	0.121546	0.327264	0.0845246	0.194047
ENSMFAG00000000414	NKTR	2	97531618	97580770	+	ensembl	protein_coding	chr2	assembled-molecule	ENSG00000114857	2673	2751	1968	1910	3088	1675	1961	2099	2428.51	2099.93	2515.29	1380.51	2951.09	2177.89	2732.22	1775.33	2656.78	1858.41	0.533223	0.000178061	0.00103884	0.516371	0.00140277	0.00651807
ENSMFAG00000031476	ENSMFAG00000031476	20	28555002	28573572	+	ensembl	protein_coding	chr20	assembled-molecule	ENSG00000285043	2670	3729	1634	6092	2083	1883	1308	3240	2425.78	2846.47	2088.41	4403.18	1990.65	2448.34	1822.41	2740.38	2081.81	3109.59	-0.547564	0.00104514	0.00499587	-0.579052	0.00236469	0.0102205
ENSMFAG00000003939	PHRF1	14	394105	433004	+	ensembl	protein_coding	chr14	assembled-molecule	ENSG00000070047	2667	3104	1692	3137	2423	1746	1408	2618	2423.05	2369.39	2162.54	2267.36	2315.58	2270.21	1961.74	2214.29	2215.73	2280.31	-0.0450651	0.647539	0.793977	-0.0406083	0.705295	0.833131
ENSMFAG00000041056	VDAC1	6	132974093	133009648	-	ensembl	protein_coding	chr6	assembled-molecule	#N/A	2662	2171	2445	1781	2332	1073	2052	1497	2418.51	1657.2	3124.94	1287.27	2228.61	1395.15	2859.01	1266.16	2657.77	1401.44	0.918933	3.43866e-08	4.1459e-07	0.922652	1.73065e-09	2.41727e-08
ENSMFAG00000043698	APPL2	11	108911134	109046486	-	ensembl	protein_coding	chr11	assembled-molecule	ENSG00000136044	2657	1344	2141	1548	2929	906	1497	1381	2413.97	1025.92	2736.4	1118.86	2799.14	1178.01	2085.74	1168.04	2508.81	1122.71	1.15313	9.526e-19	3.43272e-17	1.16094	2.80324e-18	1.05946e-16
ENSMFAG00000003941	ZMIZ2	3	75736996	75760948	-	ensembl	protein_coding	chr3	assembled-molecule	ENSG00000122515	2655	4573	1423	4459	2410	3811	1307	3345	2412.15	3490.72	1818.73	3222.88	2303.15	4955.18	1821.02	2829.19	2088.76	3624.49	-0.774881	3.36076e-09	4.783e-08	-0.794053	2.2523e-05	0.000161966
ENSMFAG00000045461	CELSR3	2	103763233	103791002	-	ensembl	protein_coding	chr2	assembled-molecule	ENSG00000008300	2653	2327	1434	2372	1546	1170	1144	2031	2410.33	1776.28	1832.79	1714.44	1477.46	1521.27	1593.91	1717.81	1828.62	1682.45	0.0977665	0.484185	0.663463	0.120308	0.475401	0.658152
ENSMFAG00000029974	VCP	15	44079884	44096109	+	ensembl	protein_coding	chr15	assembled-molecule	ENSG00000165280	2651	3450	1589	3470	2343	1812	1768	3491	2408.52	2633.5	2030.89	2508.05	2239.12	2356.02	2463.32	2952.67	2285.46	2612.56	-0.191977	0.0518941	0.133826	-0.193325	0.108497	0.234833
ENSMFAG00000003352	XRCC6	10	9442423	9481079	-	ensembl	protein_coding	chr10	assembled-molecule	ENSG00000196419	2649	2084	1970	3769	2076	1317	1525	2159	2406.7	1590.79	2517.85	2724.16	1983.96	1712.41	2124.75	1826.07	2258.31	1963.36	0.228438	0.120767	0.255791	0.201377	0.273797	0.451731
ENSMFAG00000027717	ENSMFAG00000027717	20	78001573	78004068	+	ensembl	protein_coding	chr20	assembled-molecule	ENSG00000167526	2645	2618	1970	10595	2555	3210	1696	2972	2403.07	1998.41	2517.85	7657.86	2441.72	4173.75	2363	2513.71	2431.41	4085.93	-0.545298	0.168587	0.32572	-0.748895	0.0971987	0.216032
ENSMFAG00000038352	ANAPC5	11	125311595	125357501	-	ensembl	protein_coding	chr11	assembled-molecule	ENSG00000089053	2645	2845	1974	3387	2420	1629	1664	3032	2403.07	2171.68	2522.96	2448.06	2312.71	2118.08	2318.42	2564.45	2389.29	2325.57	0.0429091	0.682654	0.820048	0.0383757	0.725235	0.846075
ENSMFAG00000030537	LAMB2	2	104286649	104298875	-	ensembl	protein_coding	chr2	assembled-molecule	ENSG00000172037	2644	2095	1430	1740	3319	1904	1469	1761	2402.16	1599.18	1827.67	1257.64	3171.85	2475.64	2046.73	1489.45	2362.1	1705.48	0.485402	1.95562e-06	1.72188e-05	0.471289	0.0413059	0.111761
ENSMFAG00000003997	ZC3H11A	1	62268523	62336282	+	ensembl	protein_coding	chr1	assembled-molecule	ENSG00000058673	2642	2442	1864	2234	2630	1035	1719	2030	2400.34	1864.06	2382.37	1614.69	2513.4	1345.74	2395.05	1716.97	2422.79	1635.36	0.575526	1.34326e-05	0.000101328	0.565877	7.90017e-06	6.26668e-05
ENSMFAG00000033670	ANKS3	20	4971519	5011247	-	ensembl	protein_coding	chr20	assembled-molecule	ENSG00000168096	2638	2976	1561	3426	2201	2070	1464	2737	2396.71	2271.68	1995.1	2476.25	2103.42	2691.48	2039.76	2314.94	2133.75	2438.59	-0.192765	0.110498	0.239069	-0.191451	0.0951825	0.212684
ENSMFAG00000034246	HPCA	1	195061467	195068798	-	ensembl	protein_coding	chr1	assembled-molecule	ENSG00000121905	2633	1285	1474	1389	1887	867	1249	1141	2392.16	980.883	1883.91	1003.94	1803.34	1127.3	1740.21	965.053	1954.9	1019.3	0.931477	2.52988e-10	4.10106e-09	0.941131	4.54779e-11	7.72847e-10
ENSMFAG00000000242	SELENOO	10	636604	653181	-	ensembl	protein_coding	chr10	assembled-molecule	ENSG00000073169	2632	3164	1519	3474	1703	2166	1373	3025	2391.26	2415.19	1941.42	2510.94	1627.5	2816.3	1912.97	2558.53	1968.29	2575.24	-0.398238	0.00900312	0.0321661	-0.387128	0.0056712	0.0217127
ENSMFAG00000045452	CHTOP	1	98220615	98232971	-	ensembl	protein_coding	chr1	assembled-molecule	ENSG00000160679	2631	2301	1883	2177	2295	1422	1469	1956	2390.35	1756.43	2406.65	1573.49	2193.25	1848.93	2046.73	1654.38	2259.24	1708.31	0.403199	0.000512703	0.00266201	0.404336	0.000333376	0.00183979
ENSMFAG00000036388	ENSMFAG00000036388	1	97872470	97873915	-	ensembl	protein_coding	chr1	assembled-molecule	#N/A	2631	2645	1919	7018	2508	3881	1912	3065	2390.35	2019.02	2452.66	5072.47	2396.81	5046.2	2663.95	2592.37	2475.94	3682.51	-0.460595	0.05679	0.143527	-0.572543	0.0267895	0.0786937
ENSMFAG00000041938	ULK1	11	136400940	136418518	+	ensembl	protein_coding	chr11	assembled-molecule	ENSG00000177169	2631	3220	1435	3383	3118	2724	1514	2690	2390.35	2457.93	1834.06	2445.17	2979.76	3541.83	2109.43	2275.19	2328.4	2680.03	-0.203023	0.0684159	0.16614	-0.201785	0.289012	0.470422
ENSMFAG00000038135	RPS4X	X	69333738	69338289	-	ensembl	protein_coding	chrX	assembled-molecule	ENSG00000198034	2621	2481	1856	4414	2523	1878	1531	2947	2381.26	1893.83	2372.14	3190.35	2411.14	2441.84	2133.11	2492.56	2324.41	2504.65	-0.0852084	0.576784	0.740789	-0.107694	0.502352	0.681982
ENSMFAG00000003395	ENSMFAG00000003395	20	77304631	77310691	+	ensembl	protein_coding	chr20	assembled-molecule	#N/A	2620	2238	1613	2178	2499	1596	1360	1850	2380.35	1708.34	2061.57	1574.22	2388.21	2075.17	1894.86	1564.72	2181.25	1730.61	0.337099	0.00166389	0.00754901	0.335615	0.019062	0.0599343
ENSMFAG00000042559	NUP93	20	44749804	44863617	+	ensembl	protein_coding	chr20	assembled-molecule	ENSG00000102900	2615	1126	2143	1258	2293	664	1617	770	2375.81	859.513	2738.96	909.258	2191.34	863.354	2252.93	651.263	2389.76	820.847	1.54781	2.25312e-33	1.7598e-31	1.54163	1.7732e-25	1.15258e-23
ENSMFAG00000045898	HSPBAP1	2	149404718	149452953	+	ensembl	protein_coding	chr2	assembled-molecule	ENSG00000169087	2615	1464	2155	1573	3158	908	1695	1240	2375.81	1117.52	2754.29	1136.93	3017.99	1180.61	2361.61	1048.79	2627.43	1120.96	1.22209	7.52431e-30	5.31718e-28	1.2296	9.57083e-23	5.05952e-21
ENSMFAG00000040961	IK	6	139773796	139789118	+	ensembl	protein_coding	chr6	assembled-molecule	ENSG00000113141	2615	3381	2294	3901	2721	1734	1743	3178	2375.81	2580.83	2931.95	2819.57	2600.36	2254.6	2428.49	2687.94	2584.15	2585.73	-0.0012129	0.991233	0.994854	-0.00175655	0.98853	0.993586
ENSMFAG00000030043	ARFGAP2	14	20387950	20401523	+	ensembl	protein_coding	chr14	assembled-molecule	ENSG00000149182	2612	5106	1595	5430	2485	3344	1441	4414	2373.09	3897.58	2038.56	3924.7	2374.83	4347.98	2007.72	3733.34	2198.55	3975.9	-0.856549	1.561e-20	6.29181e-19	-0.853487	1.49042e-14	3.9457e-13
ENSMFAG00000044096	CLIP3	19	36503091	36521154	-	ensembl	protein_coding	chr19	assembled-molecule	ENSG00000105270	2610	2817	1733	3306	2115	2091	1603	3185	2371.27	2150.31	2214.94	2389.51	2021.23	2718.79	2233.43	2693.86	2210.22	2488.12	-0.166212	0.209163	0.379628	-0.170288	0.159289	0.311182
ENSMFAG00000045981	FBXW7	5	151555491	151766329	-	ensembl	protein_coding	chr5	assembled-molecule	ENSG00000109670	2608	2528	1955	2482	2677	1626	1899	2521	2369.45	1929.71	2498.67	1793.94	2558.31	2114.18	2645.84	2132.25	2518.07	1992.52	0.340129	0.000488693	0.0025517	0.33813	0.00155586	0.00713246
ENSMFAG00000002610	RING1	4	137575892	137580794	-	ensembl	protein_coding	chr4	assembled-molecule	ENSG00000204227	2608	2693	1809	2826	2063	1510	1463	2289	2369.45	2055.66	2312.07	2042.58	1971.54	1963.35	2038.37	1936.03	2172.86	1999.4	0.116663	0.240865	0.419894	0.11997	0.269699	0.447623
ENSMFAG00000041181	GSE1	20	73971786	74034450	+	ensembl	protein_coding	chr20	assembled-molecule	ENSG00000131149	2601	2010	1949	1685	2538	830	1632	1270	2363.09	1534.3	2491.01	1217.89	2425.48	1079.19	2273.83	1074.16	2388.35	1226.38	0.975363	1.89578e-12	3.93223e-11	0.960572	2.54539e-11	4.4571e-10
ENSMFAG00000038714	KIAA0895L	20	55329645	55338326	-	ensembl	protein_coding	chr20	assembled-molecule	ENSG00000196123	2600	2601	2046	2222	2176	1489	1410	1816	2362.18	1985.43	2614.98	1606.02	2079.53	1936.05	1964.52	1535.97	2255.3	1765.86	0.352998	0.0110732	0.0381992	0.353442	0.0156521	0.0511781
ENSMFAG00000033103	APMAP	10	37364262	37392516	+	ensembl	protein_coding	chr10	assembled-molecule	ENSG00000101474	2599	1461	2091	1552	2036	994	1639	1615	2361.27	1115.23	2672.49	1121.76	1945.73	1292.43	2283.59	1365.96	2315.77	1223.84	0.91736	2.91107e-09	4.16845e-08	0.92038	6.5432e-11	1.08329e-09
ENSMFAG00000037617	HNRNPM	19	8829082	8874526	+	ensembl	protein_coding	chr19	assembled-molecule	ENSG00000099783	2592	2320	1877	2786	2073	1230	1497	1887	2354.91	1770.93	2398.98	2013.67	1981.09	1599.29	2085.74	1596.02	2205.18	1744.98	0.33973	0.00050838	0.00264377	0.336942	0.00963273	0.0339268
ENSMFAG00000030806	BRD4	19	15543189	15591198	-	ensembl	protein_coding	chr19	assembled-molecule	ENSG00000141867	2583	3051	1920	3553	2087	1885	1335	3077	2346.74	2328.93	2453.94	2568.04	1994.47	2450.94	1860.03	2602.51	2163.79	2487.61	-0.208165	0.104003	0.228858	-0.201005	0.109743	0.236947
ENSMFAG00000032612	TCF3	19	1419686	1473680	-	ensembl	protein_coding	chr19	assembled-molecule	ENSG00000071564	2580	1427	1591	1394	2205	837	1327	1261	2344.01	1089.28	2033.45	1007.56	2107.24	1088.29	1848.88	1066.55	2083.4	1062.92	0.967164	6.10569e-17	1.88411e-15	0.97211	1.46571e-16	4.7359e-15
ENSMFAG00000038705	TRMT2A	10	31325539	31330929	+	ensembl	protein_coding	chr10	assembled-molecule	ENSG00000099899	2580	2167	1328	2646	1563	1262	1195	1936	2344.01	1654.14	1697.31	1912.48	1493.7	1640.89	1664.97	1637.46	1800	1711.24	0.0551316	0.72508	0.848048	0.0732175	0.650486	0.795081
ENSMFAG00000044666	MYO7A	14	72449807	72536261	+	ensembl	protein_coding	chr14	assembled-molecule	ENSG00000137474	2575	2937	1977	2633	2174	1464	1598	2346	2339.47	2241.91	2526.79	1903.08	2077.61	1903.54	2226.46	1984.24	2292.58	2008.19	0.190638	0.0876275	0.200678	0.19047	0.100007	0.220573
ENSMFAG00000042428	UBAP1L	7	42585115	42596408	-	ensembl	protein_coding	chr7	assembled-molecule	ENSG00000246922	2573	1464	1848	1353	2041	719	1476	897	2337.65	1117.52	2361.92	977.922	1950.51	934.867	2056.48	758.679	2176.64	947.247	1.20862	2.26354e-21	9.69819e-20	1.19987	2.09434e-15	6.07396e-14
ENSMFAG00000034790	TESK1	15	43503391	43508114	-	ensembl	protein_coding	chr15	assembled-molecule	ENSG00000107140	2571	2607	1560	2348	1979	1491	1374	1662	2335.84	1990.01	1993.83	1697.09	1891.26	1938.65	1914.37	1405.71	2033.82	1757.86	0.21819	0.0815925	0.190029	0.211082	0.154697	0.304634
ENSMFAG00000039149	RCOR2	14	10659677	10665383	+	ensembl	protein_coding	chr14	assembled-molecule	ENSG00000167771	2570	1936	1695	1934	1639	963	1370	1456	2334.93	1477.81	2166.37	1397.86	1566.33	1252.12	1908.79	1231.48	1994.11	1339.82	0.563065	2.56593e-06	2.1999e-05	0.573186	0.000198384	0.0011535
ENSMFAG00000000040	ADAMTS13	15	5203235	5249094	-	ensembl	protein_coding	chr15	assembled-molecule	ENSG00000160323	2567	3957	1890	4264	2670	2554	1595	3630	2332.2	3020.51	2415.6	3081.94	2551.62	3320.79	2222.28	3070.24	2380.43	3123.37	-0.392524	5.18728e-06	4.23386e-05	-0.39105	4.24121e-05	0.000290485
ENSMFAG00000040324	HR	8	22251317	22269594	-	ensembl	protein_coding	chr8	assembled-molecule	ENSG00000168453	2563	1246	1355	1243	3352	1367	1349	913	2328.57	951.113	1731.82	898.416	3203.39	1777.42	1879.53	772.212	2285.83	1099.79	1.09219	1.31435e-15	3.73789e-14	1.05729	9.59357e-05	0.000600677
ENSMFAG00000038431	SEPT4	16	44039988	44063902	-	ensembl	protein_coding	chr16	assembled-molecule	ENSG00000181013	2561	1933	1935	1543	1506	863	1665	1085	2326.75	1475.52	2473.11	1115.25	1439.23	1122.1	2319.81	917.689	2139.73	1157.64	0.876438	5.66588e-06	4.59006e-05	0.885637	1.37551e-05	0.000103831
ENSMFAG00000032150	ASPSCR1	16	79600508	79646447	+	ensembl	protein_coding	chr16	assembled-molecule	ENSG00000169696	2561	2510	1860	3261	1834	1641	1478	2276	2326.75	1915.97	2377.25	2356.99	1752.69	2133.68	2059.27	1925.03	2128.99	2082.92	0.0273068	0.836826	0.911516	0.0314076	0.822871	0.906195
ENSMFAG00000044864	NCAM1	14	108973675	109286759	+	ensembl	protein_coding	chr14	assembled-molecule	ENSG00000149294	2560	4099	1929	3616	2420	3005	1656	3609	2325.84	3128.9	2465.44	2613.57	2312.71	3907.2	2307.27	3052.48	2352.82	3175.54	-0.418225	0.00231238	0.0101226	-0.431872	0.00163757	0.007464
ENSMFAG00000043693	STK11	19	980968	1003999	+	ensembl	protein_coding	chr19	assembled-molecule	ENSG00000118046	2554	1866	1969	2244	2364	1413	1626	1759	2320.39	1424.38	2516.57	1621.92	2259.19	1837.23	2265.47	1487.76	2340.41	1592.82	0.561173	3.08957e-06	2.61995e-05	0.556267	4.21348e-06	3.48101e-05
ENSMFAG00000039891	NSMF	15	800686	810140	+	ensembl	protein_coding	chr15	assembled-molecule	ENSG00000165802	2544	2809	1353	3018	1700	2067	1132	2320	2311.3	2144.2	1729.26	2181.35	1624.63	2687.58	1577.19	1962.25	1810.6	2243.85	-0.316444	0.0494145	0.128713	-0.308264	0.0604485	0.150795
ENSMFAG00000001000	PNPLA6	19	7855208	7893618	+	ensembl	protein_coding	chr19	assembled-molecule	ENSG00000032444	2542	3451	1692	4183	2100	2432	1387	3649	2309.49	2634.26	2162.54	3023.39	2006.9	3162.16	1932.48	3086.31	2102.85	2976.53	-0.50068	7.28996e-05	0.000465212	-0.500511	1.04674e-05	8.0654e-05
ENSMFAG00000043800	SEZ6L2	20	28334603	28387776	-	ensembl	protein_coding	chr20	assembled-molecule	ENSG00000174938	2542	2339	1348	2454	1812	1516	1133	2120	2309.49	1785.44	1722.87	1773.7	1731.66	1971.15	1578.59	1793.09	1835.65	1830.84	-0.00966452	0.946278	0.97139	0.00508268	0.972034	0.985742
ENSMFAG00000043415	XYLT2	16	35750982	35768223	+	ensembl	protein_coding	chr16	assembled-molecule	ENSG00000015532	2532	1463	1762	1623	1892	869	1386	1077	2300.4	1116.76	2252	1173.07	1808.12	1129.9	1931.09	910.922	2072.9	1082.66	0.937129	1.46253e-13	3.38163e-12	0.937245	3.2493e-11	5.60739e-10
ENSMFAG00000040385	NCL	AQIA01082507.1	7943	17902	+	ensembl	protein_coding	chrUn_AQIA01082507	unplaced-scaffold	ENSG00000115053	2532	2930	2047	3244	2573	1381	1656	2775	2300.4	2236.57	2616.26	2344.7	2458.93	1795.62	2307.27	2347.08	2420.71	2180.99	0.156142	0.209798	0.380443	0.149373	0.233367	0.404441
ENSMFAG00000036813	HSP90B1	11	107611806	107629533	+	ensembl	protein_coding	chr11	assembled-molecule	ENSG00000166598	2530	3777	2235	5903	2401	2223	1634	4157	2298.59	2883.11	2856.54	4266.57	2294.55	2890.42	2276.62	3515.97	2431.57	3389.02	-0.466461	1.26283e-05	9.57917e-05	-0.479549	0.00248443	0.0106827
ENSMFAG00000045611	RPS19	19	42356802	42367399	+	ensembl	protein_coding	chr19	assembled-molecule	ENSG00000105372	2530	2189	1552	8338	2478	2800	1259	2944	2298.59	1670.94	1983.6	6026.54	2368.14	3640.65	1754.14	2490.02	2101.12	3457.04	-0.567089	0.160262	0.313946	-0.718223	0.016559	0.0535199
ENSMFAG00000043961	SEPT12	20	5057152	5068656	-	ensembl	protein_coding	chr20	assembled-molecule	ENSG00000140623	2529	1325	1451	1261	2867	764	1377	846	2297.68	1011.42	1854.51	911.426	2739.89	993.377	1918.55	715.544	2202.66	907.941	1.27295	1.60365e-21	6.94377e-20	1.27962	2.65614e-13	6.23185e-12
ENSMFAG00000000585	PTPN23	2	102416842	102452187	+	ensembl	protein_coding	chr2	assembled-molecule	ENSG00000076201	2519	2999	1950	3403	2268	2172	1756	2622	2288.59	2289.24	2492.28	2459.62	2167.45	2824.1	2446.6	2217.68	2348.73	2447.66	-0.0550658	0.665865	0.807007	-0.0591593	0.620056	0.773739
ENSMFAG00000045584	MLST8	20	2280199	2284423	+	ensembl	protein_coding	chr20	assembled-molecule	ENSG00000167965	2517	1607	1893	1725	1957	1044	1275	1538	2286.77	1226.68	2419.43	1246.8	1870.24	1357.44	1776.43	1300.83	2088.22	1282.94	0.692772	2.81245e-06	2.39366e-05	0.703506	3.40014e-07	3.386e-06
ENSMFAG00000031335	WNK2	15	107253722	107393505	+	ensembl	protein_coding	chr15	assembled-molecule	ENSG00000165238	2513	2912	1446	3321	2062	1815	1077	2575	2283.14	2222.83	1848.12	2400.35	1970.58	2359.92	1500.56	2177.92	1900.6	2290.26	-0.283038	0.0360376	0.100565	-0.267922	0.062206	0.154154
ENSMFAG00000031395	RANBP3	19	6067117	6130527	-	ensembl	protein_coding	chr19	assembled-molecule	ENSG00000031823	2511	2285	1482	2350	2110	1491	1635	2114	2281.32	1744.22	1894.14	1698.53	2016.45	1938.65	2278.01	1788.01	2117.48	1792.35	0.238182	0.0384811	0.105894	0.241279	0.0355591	0.099118
ENSMFAG00000001435	ENSMFAG00000001435	15	79920624	80037287	+	ensembl	protein_coding	chr15	assembled-molecule	ENSG00000119139	2509	2206	1711	1565	4075	1287	2935	1543	2279.51	1683.91	2186.82	1131.15	3894.33	1673.4	4089.28	1305.06	3112.48	1448.38	1.06378	1.13729e-07	1.25187e-06	1.10391	1.77517e-06	1.5542e-05
ENSMFAG00000001381	BRF1	7	170582669	170661743	-	ensembl	protein_coding	chr7	assembled-molecule	ENSG00000185024	2507	3141	1827	3521	2284	2296	1313	2651	2277.69	2397.63	2335.08	2544.91	2182.74	2985.33	1829.38	2242.21	2156.22	2542.52	-0.235385	0.0396813	0.108411	-0.236694	0.0819498	0.189503
ENSMFAG00000041159	RNF10	11	124460317	124513039	+	ensembl	protein_coding	chr11	assembled-molecule	ENSG00000022840	2505	2539	1997	3026	3394	1600	1659	2442	2275.87	1938.1	2552.35	2187.13	3243.53	2080.37	2311.45	2065.43	2595.8	2067.76	0.314103	0.0129744	0.0436419	0.328463	0.019667	0.0613859
ENSMFAG00000001291	MARK3	7	168690826	168844762	+	ensembl	protein_coding	chr7	assembled-molecule	ENSG00000075413	2501	3057	1816	3290	2743	1966	1461	2728	2272.24	2333.51	2321.02	2377.95	2621.39	2556.26	2035.58	2307.33	2312.56	2393.76	-0.0540971	0.573321	0.737851	-0.0487655	0.66948	0.808244
ENSMFAG00000033077	EFEMP2	14	8641750	8647660	+	ensembl	protein_coding	chr14	assembled-molecule	ENSG00000172638	2499	2446	1363	2742	2415	2002	1514	2399	2270.42	1867.11	1742.04	1981.86	2307.93	2603.06	2109.43	2029.06	2107.45	2120.28	-0.00508435	0.968625	0.982875	-0.00735345	0.961215	0.980167
ENSMFAG00000035904	KCNMA1	9	57986201	58740802	+	ensembl	protein_coding	chr9	assembled-molecule	ENSG00000156113	2494	1700	2041	1483	2422	946	1542	1372	2265.88	1297.67	2608.59	1071.88	2314.62	1230.02	2148.44	1160.43	2334.38	1190	0.971828	1.4937e-13	3.44882e-12	0.972457	5.4117e-16	1.65876e-14
ENSMFAG00000033694	ATP6V1B2	8	20268441	20293992	+	ensembl	protein_coding	chr8	assembled-molecule	ENSG00000147416	2494	3792	2006	3177	1867	2445	1656	3653	2265.88	2894.56	2563.86	2296.27	1784.23	3179.07	2307.27	3089.69	2230.31	2864.9	-0.36227	0.0361441	0.100792	-0.361277	0.0195695	0.0611836
ENSMFAG00000000044	FKBP3	7	109372426	109390876	-	ensembl	protein_coding	chr7	assembled-molecule	ENSG00000100442	2487	2991	2327	2218	2864	1185	2082	2173	2259.52	2283.13	2974.12	1603.13	2737.02	1540.78	2900.81	1837.91	2717.87	1816.24	0.592042	0.00086609	0.00422915	0.58055	0.000282809	0.00158428
ENSMFAG00000043080	POLL	9	100527536	100537670	-	ensembl	protein_coding	chr9	assembled-molecule	ENSG00000166169	2487	2113	1663	2365	2048	1353	1126	1680	2259.52	1612.92	2125.47	1709.38	1957.2	1759.21	1568.83	1420.94	1977.76	1625.61	0.275367	0.0200469	0.0624276	0.283848	0.0543977	0.139075
ENSMFAG00000032211	DGKZ	14	21209024	21242246	-	ensembl	protein_coding	chr14	assembled-molecule	ENSG00000149091	2485	6141	1818	6962	2291	4391	1228	4720	2257.7	4687.63	2323.57	5032	2189.43	5709.32	1710.95	3992.16	2120.41	4855.28	-1.19317	1.66923e-32	1.26737e-30	-1.19448	9.60427e-16	2.87011e-14
ENSMFAG00000032065	KCND1	X	47493318	47505539	-	ensembl	protein_coding	chrX	assembled-molecule	ENSG00000102057	2484	2342	1626	1890	2322	1344	1236	1398	2256.79	1787.73	2078.18	1366.06	2219.05	1747.51	1722.09	1182.42	2069.03	1520.93	0.456439	5.36885e-05	0.000353249	0.445047	0.00853559	0.0307233
ENSMFAG00000031815	ZFYVE27	9	96570577	96595353	+	ensembl	protein_coding	chr9	assembled-molecule	ENSG00000155256	2482	2238	1874	2444	2336	1478	1874	1704	2254.98	1708.34	2395.15	1766.48	2232.43	1921.74	2611.01	1441.24	2373.39	1709.45	0.477784	0.000787632	0.00389497	0.473638	0.000198364	0.0011535
ENSMFAG00000003041	RHBDD2	3	47475623	47489688	-	ensembl	protein_coding	chr3	assembled-molecule	ENSG00000005486	2481	2417	1946	2984	2121	1693	1069	2187	2254.07	1844.98	2487.17	2156.78	2026.96	2201.29	1489.42	1849.76	2064.4	2013.2	0.0171483	0.905979	0.949847	0.0368794	0.827299	0.908509
ENSMFAG00000036500	EIF4G2	14	56983921	56994307	+	ensembl	protein_coding	chr14	assembled-molecule	ENSG00000110321	2477	3185	1910	3101	2883	1598	2498	3019	2250.43	2431.22	2441.16	2241.34	2755.18	2077.77	3480.41	2553.46	2731.8	2325.95	0.216288	0.111174	0.240182	0.231191	0.139267	0.282852
ENSMFAG00000001980	SRSF7	13	71921963	71930507	+	ensembl	protein_coding	chr13	assembled-molecule	ENSG00000115875	2467	2524	1788	2244	2594	1010	1672	2160	2241.35	1926.65	2285.23	1621.92	2478.99	1313.23	2329.56	1826.92	2333.78	1672.18	0.493442	0.00108528	0.00516505	0.479807	0.000699287	0.0035528
ENSMFAG00000038518	EIF5A	16	7371280	7377218	+	ensembl	protein_coding	chr16	assembled-molecule	ENSG00000253626	2464	1621	1610	2872	1664	1359	856	2025	2238.62	1237.36	2057.73	2075.83	1590.23	1767.02	1192.65	1712.74	1769.81	1698.24	0.0397959	0.860101	0.924251	0.0600676	0.784409	0.884121
ENSMFAG00000039192	ENSMFAG00000039192	19	4115188	4151757	-	ensembl	protein_coding	chr19	assembled-molecule	ENSG00000230626	2463	2549	1481	3451	1652	2159	1171	2413	2237.71	1945.74	1892.86	2494.32	1578.76	2807.2	1631.53	2040.91	1835.21	2322.04	-0.337241	0.0631903	0.15622	-0.338534	0.045066	0.12003
ENSMFAG00000039010	EIF4A1	16	7642102	7648960	+	ensembl	protein_coding	chr16	assembled-molecule	ENSG00000161960	2462	3490	1859	4384	2084	2169	1873	3814	2236.81	2664.03	2375.98	3168.67	1991.61	2820.2	2609.61	3225.87	2303.5	2969.69	-0.368402	0.000164324	0.000965941	-0.367365	0.00376481	0.0153581
ENSMFAG00000045629	NME3	20	1824304	1829660	-	ensembl	protein_coding	chr20	assembled-molecule	ENSG00000103024	2461	1852	1934	2047	1939	1311	1330	1484	2235.9	1413.69	2471.83	1479.53	1853.03	1704.6	1853.06	1255.16	2103.46	1463.25	0.522144	0.000392192	0.00210458	0.524418	0.000548705	0.00286979
ENSMFAG00000036721	TUBGCP2	9	132766280	132799541	-	ensembl	protein_coding	chr9	assembled-molecule	ENSG00000130640	2456	2640	1628	2696	2343	2170	1693	2217	2231.35	2015.2	2080.74	1948.62	2239.12	2821.5	2358.82	1875.13	2227.51	2165.11	0.0599404	0.676277	0.814787	0.0421157	0.782438	0.883025
ENSMFAG00000002441	TULP1	4	135266332	135280962	+	ensembl	protein_coding	chr4	assembled-molecule	ENSG00000112041	2453	6028	1263	7200	1786	2235	1213	5491	2228.63	4601.37	1614.23	5204.02	1706.82	2906.02	1690.05	4644.27	1809.93	4338.92	-1.24009	3.93394e-13	8.76094e-12	-1.26141	1.77918e-11	3.19707e-10
ENSMFAG00000044837	GTF3A	17	7235817	7246393	+	ensembl	protein_coding	chr17	assembled-molecule	ENSG00000122034	2453	2718	2111	3179	2757	1697	1451	2671	2228.63	2074.74	2698.06	2297.72	2634.77	2206.49	2021.65	2259.12	2395.78	2209.52	0.10823	0.364055	0.556249	0.116987	0.358982	0.546604
ENSMFAG00000002068	FRMPD1	15	41232744	41341080	-	ensembl	protein_coding	chr15	assembled-molecule	ENSG00000070601	2452	610	1937	512	1757	235	1576	449	2227.72	465.633	2475.67	370.064	1679.1	305.555	2195.81	379.762	2144.57	380.253	2.49734	1.06081e-69	2.6641e-67	2.49223	1.03133e-44	1.758e-42
ENSMFAG00000039169	SDF4	1	227183648	227199305	+	ensembl	protein_coding	chr1	assembled-molecule	ENSG00000078808	2450	2295	1597	2578	1960	1660	1312	2116	2225.9	1751.85	2041.12	1863.33	1873.1	2158.39	1827.98	1789.7	1992.03	1890.82	0.0763814	0.565537	0.731118	0.0765561	0.53809	0.710689
ENSMFAG00000045820	ARL3	9	101687767	101738674	-	ensembl	protein_coding	chr9	assembled-molecule	ENSG00000138175	2447	1086	1551	1181	2283	815	1837	1014	2223.18	828.98	1982.32	853.604	2181.78	1059.69	2559.45	857.637	2236.68	899.978	1.31489	6.24749e-21	2.58843e-19	1.31515	2.10177e-21	9.77999e-20
ENSMFAG00000034225	ENSMFAG00000034225	20	59641737	59821153	+	ensembl	protein_coding	chr20	assembled-molecule	ENSG00000140836	2447	2534	2240	2638	2250	1247	1774	2298	2223.18	1934.29	2862.93	1906.7	2150.25	1621.39	2471.68	1943.64	2427.01	1851.5	0.385227	0.000705609	0.00352999	0.389158	0.00359268	0.0147061
ENSMFAG00000000078	USP15	11	61430217	61578476	+	ensembl	protein_coding	chr11	assembled-molecule	ENSG00000135655	2445	2976	1679	2553	3265	1579	2039	2464	2221.36	2271.68	2145.92	1845.26	3120.25	2053.07	2840.9	2084.04	2582.11	2063.51	0.30883	0.0294476	0.0855951	0.323491	0.0346992	0.0972893
ENSMFAG00000042875	GET4	3	35738119	35759205	+	ensembl	protein_coding	chr3	assembled-molecule	ENSG00000239857	2440	3830	1842	3996	2232	2829	1699	3346	2216.82	2923.57	2354.25	2888.23	2133.04	3678.36	2367.18	2830.03	2267.82	3080.05	-0.43424	0.000793103	0.0039161	-0.441183	0.000304979	0.00169484
ENSMFAG00000002397	PSMD1	12	120864819	120988822	+	ensembl	protein_coding	chr12	assembled-molecule	ENSG00000173692	2438	2807	1978	2811	1791	1411	1132	2673	2215	2142.68	2528.07	2031.74	1711.6	1834.63	1577.19	2260.81	2007.96	2067.46	-0.0627562	0.699613	0.831669	-0.0423581	0.802462	0.894749
ENSMFAG00000043811	SUSD4	1	82079256	82228746	-	ensembl	protein_coding	chr1	assembled-molecule	ENSG00000143502	2433	2049	1756	1905	2306	1271	1794	1587	2210.46	1564.07	2244.33	1376.9	2203.76	1652.6	2499.54	1342.28	2289.52	1483.96	0.628784	1.40793e-06	1.27755e-05	0.626172	1.33914e-07	1.43676e-06
ENSMFAG00000002979	CBX6	10	12346499	12358232	+	ensembl	protein_coding	chr10	assembled-molecule	ENSG00000183741	2433	2990	1735	2906	1871	1945	1400	2589	2210.46	2282.37	2217.49	2100.4	1788.05	2528.95	1950.59	2189.77	2041.65	2275.37	-0.158049	0.243457	0.422667	-0.155769	0.20542	0.369769
ENSMFAG00000030369	EDC4	20	56079378	56093517	+	ensembl	protein_coding	chr20	assembled-molecule	ENSG00000038358	2433	2704	1574	3378	1917	1657	1280	2273	2210.46	2064.05	2011.72	2441.55	1832.01	2154.48	1783.4	1922.49	1959.4	2145.65	-0.130305	0.265525	0.449258	-0.130706	0.307497	0.49085
ENSMFAG00000033649	RPS9	19	55067974	55075094	+	ensembl	protein_coding	chr19	assembled-molecule	ENSG00000170889	2427	1915	1371	5201	1999	1822	1470	2366	2205.01	1461.78	1752.27	3759.18	1910.37	2369.02	2048.12	2001.15	1978.94	2397.79	-0.194052	0.439067	0.624386	-0.277001	0.251832	0.426746
ENSMFAG00000003202	RRP1	3	2960733	2975593	-	ensembl	protein_coding	chr3	assembled-molecule	ENSG00000160214	2425	3168	1511	3171	2113	2150	1319	3116	2203.19	2418.24	1931.2	2291.94	2019.32	2795.5	1837.74	2635.5	1997.86	2535.29	-0.34212	0.00369719	0.0150431	-0.342324	0.00333659	0.0138101
ENSMFAG00000008105	NSDHL	X	149839964	149877339	+	ensembl	protein_coding	chrX	assembled-molecule	ENSG00000147383	2422	1481	1813	1358	1975	1082	1760	1474	2200.46	1130.5	2317.18	981.536	1887.44	1406.85	2452.17	1246.7	2214.31	1191.4	0.901021	4.84328e-08	5.72082e-07	0.895217	3.02756e-09	4.10847e-08
ENSMFAG00000042888	SETD5	2	140375945	140460094	+	ensembl	protein_coding	chr2	assembled-molecule	ENSG00000168137	2414	3448	1376	2857	2692	1915	1558	2745	2193.2	2631.97	1758.66	2064.98	2572.65	2489.94	2170.73	2321.71	2173.81	2377.15	-0.136314	0.206659	0.376593	-0.128294	0.380532	0.569401
ENSMFAG00000034151	ATP2B2	2	141313099	141466629	-	ensembl	protein_coding	chr2	assembled-molecule	ENSG00000157087	2411	2861	1593	2848	2327	1690	1314	2119	2190.47	2183.9	2036	2058.48	2223.83	2197.39	1830.77	1792.24	2070.27	2058	0.00900143	0.920812	0.957493	0.00958829	0.937583	0.968724
ENSMFAG00000031286	ABI2	12	92852054	92963410	+	ensembl	protein_coding	chr12	assembled-molecule	ENSG00000138443	2411	2770	1557	2307	2714	1547	1782	2315	2190.47	2114.43	1989.99	1667.45	2593.67	2011.46	2482.82	1958.02	2314.24	1937.84	0.253409	0.0212136	0.0655978	0.256473	0.0565094	0.143202
ENSMFAG00000003655	PPP3CA	5	100309447	100641899	-	ensembl	protein_coding	chr5	assembled-molecule	ENSG00000138814	2404	1547	2018	1419	4061	779	3511	1321	2184.11	1180.88	2579.19	1025.63	3880.95	1012.88	4891.8	1117.3	3384.02	1084.17	1.57216	4.02004e-13	8.94047e-12	1.64165	5.51056e-13	1.25757e-11
ENSMFAG00000030571	DMAP1	1	183345827	183353230	-	ensembl	protein_coding	chr1	assembled-molecule	ENSG00000178028	2404	2556	2129	2674	2129	1658	1090	2091	2184.11	1951.08	2721.06	1932.72	2034.61	2155.78	1518.67	1768.56	2114.61	1952.03	0.0891266	0.561564	0.727866	0.115905	0.508754	0.687385
ENSMFAG00000030334	COMT	10	31485200	31504783	-	ensembl	protein_coding	chr10	assembled-molecule	ENSG00000093010	2400	1264	1677	1748	1509	810	1625	1025	2180.48	964.853	2143.36	1263.42	1442.1	1053.19	2264.08	866.941	2007.5	1037.1	0.945102	4.50695e-07	4.48333e-06	0.952287	2.27948e-07	2.34331e-06
ENSMFAG00000039288	TCEA2	10	96282870	96291917	+	ensembl	protein_coding	chr10	assembled-molecule	ENSG00000171703	2399	2771	1379	3405	1782	1760	1096	2192	2179.57	2115.2	1762.49	2461.07	1702.99	2288.41	1527.03	1853.99	1793.02	2179.66	-0.285714	0.0336292	0.0952237	-0.280909	0.0627707	0.155208
ENSMFAG00000030733	HSF1	8	145943775	145970916	+	ensembl	protein_coding	chr8	assembled-molecule	ENSG00000185122	2397	2509	1903	3017	2041	1742	1636	2276	2177.75	1915.2	2432.21	2180.63	1950.51	2265	2279.41	1925.03	2209.97	2071.47	0.0932851	0.456851	0.639975	0.0933492	0.440433	0.627406
ENSMFAG00000041830	TCOF1	6	149706701	149746676	+	ensembl	protein_coding	chr6	assembled-molecule	ENSG00000070814	2394	2107	1760	2390	2245	1141	1326	2143	2175.03	1608.34	2249.45	1727.45	2145.47	1483.56	1847.49	1812.54	2104.36	1657.97	0.344405	0.00871618	0.0313049	0.343585	0.00451205	0.0178611
ENSMFAG00000038584	MTMR10	7	7656620	7711460	-	ensembl	protein_coding	chr7	assembled-molecule	ENSG00000166912	2392	1029	1423	816	1581	567	1748	567	2173.21	785.47	1818.73	589.789	1510.91	737.232	2435.45	479.566	1984.57	648.014	1.61618	4.97497e-13	1.09894e-11	1.61518	3.40192e-15	9.6978e-14
ENSMFAG00000041891	ENSMFAG00000041891	10	96386583	96464688	+	ensembl	protein_coding	chr10	assembled-molecule	ENSG00000196132	2390	1892	1666	2096	2718	1341	1328	1653	2171.39	1444.23	2129.3	1514.95	2597.5	1743.61	1850.28	1398.1	2187.12	1525.22	0.515176	3.79343e-07	3.83193e-06	0.521499	0.000244544	0.00139518
ENSMFAG00000031742	RNASEK	16	7041593	7046340	+	ensembl	protein_coding	chr16	assembled-molecule	ENSG00000258315	2390	1672	1194	2936	1572	1295	1117	1489	2171.39	1276.29	1526.04	2122.08	1502.3	1683.8	1556.29	1259.39	1689.01	1585.39	0.107509	0.621785	0.775018	0.0917699	0.653532	0.797018
ENSMFAG00000045378	C1orf35	1	86953624	86956470	-	ensembl	protein_coding	chr1	assembled-molecule	ENSG00000143793	2387	2302	1746	2335	2417	1563	1326	2249	2168.67	1757.19	2231.55	1687.69	2309.84	2032.26	1847.49	1902.2	2139.39	1844.84	0.212918	0.0830204	0.19234	0.215061	0.0793028	0.184686
ENSMFAG00000033679	WRAP53	16	7765633	7788403	+	ensembl	protein_coding	chr16	assembled-molecule	ENSG00000141499	2386	2112	1446	2115	2269	1538	1378	1994	2167.76	1612.16	1848.12	1528.68	2168.4	1999.76	1919.94	1686.52	2026.06	1706.78	0.251621	0.0234793	0.0712676	0.249221	0.0557565	0.141789
ENSMFAG00000002932	UBE2D3	5	102116805	102189648	-	ensembl	protein_coding	chr5	assembled-molecule	ENSG00000109332	2384	3123	1546	2945	2690	1862	2569	3366	2165.94	2383.89	1975.93	2128.59	2570.74	2421.03	3579.33	2846.95	2572.99	2445.12	0.0430296	0.728971	0.850344	0.0731836	0.70117	0.830241
ENSMFAG00000037093	TPRG1L	1	224853158	224858051	-	ensembl	protein_coding	chr1	assembled-molecule	ENSG00000158109	2381	1912	1630	1995	2128	976	1358	1616	2163.21	1459.49	2083.29	1441.95	2033.65	1269.03	1892.07	1366.81	2043.06	1384.32	0.561759	7.62288e-08	8.6294e-07	0.560921	1.79632e-07	1.87313e-06
ENSMFAG00000018625	PPT2	4	138726860	138743765	-	ensembl	protein_coding	chr4	assembled-molecule	ENSG00000221988	2380	3860	1728	4466	1987	2170	1622	3516	2162.31	2946.47	2208.55	3227.94	1898.91	2821.5	2259.9	2973.82	2132.41	2992.43	-0.490185	1.27398e-07	1.38735e-06	-0.489791	3.72175e-06	3.10549e-05
ENSMFAG00000039501	MLLT1	19	6361630	6443060	-	ensembl	protein_coding	chr19	assembled-molecule	ENSG00000130382	2374	2957	1953	3185	2395	2427	1436	2962	2156.85	2257.18	2496.12	2302.06	2288.82	3155.66	2000.75	2505.25	2235.63	2555.04	-0.183922	0.177062	0.337264	-0.191693	0.182704	0.341471
ENSMFAG00000007184	ATP5F1E	10	90922533	90926520	-	ensembl	protein_coding	chr10	assembled-molecule	ENSG00000124172	2373	1695	2234	4340	1948	1063	1468	1641	2155.95	1293.85	2855.26	3136.87	1861.63	1382.15	2045.33	1387.95	2229.54	1800.2	0.397479	0.0199247	0.0621062	0.307976	0.258685	0.434479
ENSMFAG00000033743	PTPRA	10	59473083	59548660	-	ensembl	protein_coding	chr10	assembled-molecule	ENSG00000132670	2373	2105	2070	2204	1577	1149	1260	1936	2155.95	1606.82	2645.65	1593.01	1507.08	1493.97	1755.53	1637.46	2016.05	1582.81	0.318246	0.0471856	0.124155	0.348589	0.0480421	0.126305
ENSMFAG00000038061	RAF1	2	143608011	143669136	-	ensembl	protein_coding	chr2	assembled-molecule	ENSG00000132155	2371	2272	1727	2487	2204	1377	1694	2191	2154.13	1734.29	2207.27	1797.56	2106.28	1790.42	2360.22	1853.14	2206.97	1793.85	0.298247	0.00147215	0.00679236	0.298453	0.00165273	0.00751464
ENSMFAG00000040981	VPS52	4	137513152	137538444	+	ensembl	protein_coding	chr4	assembled-molecule	ENSG00000223501	2370	2000	1527	2176	1899	1082	1549	1820	2153.22	1526.67	1951.65	1572.77	1814.81	1406.85	2158.19	1539.35	2019.47	1511.41	0.415901	6.35363e-05	0.000411574	0.417113	0.000189754	0.00110833
ENSMFAG00000035417	PIP4K2B	16	50260605	50300236	-	ensembl	protein_coding	chr16	assembled-molecule	ENSG00000276293	2370	2316	1840	2486	2129	1452	1527	1914	2153.22	1767.88	2351.69	1796.83	2034.61	1887.94	2127.54	1618.85	2166.77	1767.88	0.293925	0.00720942	0.0265898	0.293751	0.00583348	0.0222332
ENSMFAG00000046321	FIS1	3	45562258	45576100	-	ensembl	protein_coding	chr3	assembled-molecule	ENSG00000214253	2364	1288	1343	1737	1789	922	1185	1367	2147.77	983.173	1716.48	1255.47	1709.68	1198.81	1651.04	1156.2	1806.24	1148.42	0.650971	6.54687e-05	0.000423084	0.654313	4.28186e-06	3.5322e-05
ENSMFAG00000043689	CCDC9B	7	17135833	17146166	-	ensembl	protein_coding	chr7	assembled-molecule	ENSG00000188549	2362	690	2059	872	2016	380	1623	442	2145.95	526.7	2631.6	630.265	1926.62	494.088	2261.29	373.842	2241.37	506.224	2.16045	3.66043e-42	4.17852e-40	2.14522	3.04614e-32	3.01099e-30
ENSMFAG00000034906	ARHGEF2	1	95746434	95823262	+	ensembl	protein_coding	chr1	assembled-molecule	ENSG00000116584	2362	1316	2242	1861	2375	680	1821	1367	2145.95	1004.55	2865.49	1345.09	2269.7	884.158	2537.16	1156.2	2454.58	1097.5	1.16847	8.16145e-26	4.62596e-24	1.15948	1.99706e-12	4.23899e-11
ENSMFAG00000001775	LEMD2	4	137029253	137047164	+	ensembl	protein_coding	chr4	assembled-molecule	ENSG00000161904	2361	2029	1907	1943	2034	1106	1581	1673	2145.04	1548.8	2437.33	1404.36	1943.82	1438.06	2202.77	1415.02	2182.24	1451.56	0.584849	9.34048e-07	8.73777e-06	0.58753	2.71809e-07	2.75048e-06
ENSMFAG00000039785	ENSMFAG00000039785	16	71427169	71433266	+	ensembl	protein_coding	chr16	assembled-molecule	#N/A	2360	1932	1844	3563	1957	1759	1327	2256	2144.14	1474.76	2356.81	2575.27	1870.24	2287.11	1848.88	1908.12	2055.01	2061.31	0.0182471	0.912406	0.953041	-0.00419004	0.981634	0.99078
ENSMFAG00000045547	ATP6V0B	1	183593959	183597643	-	ensembl	protein_coding	chr1	assembled-molecule	ENSG00000117410	2358	2513	1662	2271	1879	1873	1069	2485	2142.32	1918.26	2124.19	1641.43	1795.69	2435.33	1489.42	2101.8	1887.9	2024.21	-0.100812	0.586385	0.748238	-0.0993959	0.557701	0.725745
ENSMFAG00000041323	TAF3	9	8123237	8325491	+	ensembl	protein_coding	chr9	assembled-molecule	ENSG00000165632	2351	1636	1451	1679	1778	659	1472	1555	2135.96	1248.81	1854.51	1213.55	1699.17	856.853	2050.91	1315.21	1935.14	1158.61	0.7522	1.69101e-09	2.52091e-08	0.738425	6.12826e-06	4.93362e-05
ENSMFAG00000043244	TLN1	15	43378445	43413492	+	ensembl	protein_coding	chr15	assembled-molecule	ENSG00000137076	2350	2290	1455	2698	1753	1397	1276	2909	2135.05	1748.03	1859.63	1950.06	1675.28	1816.42	1777.82	2460.42	1861.95	1993.74	-0.0908033	0.555711	0.723227	-0.098649	0.508801	0.687385
ENSMFAG00000031029	SMARCC2	11	55082915	55111733	-	ensembl	protein_coding	chr11	assembled-molecule	ENSG00000139613	2350	2355	1950	2193	2114	1574	1487	2179	2135.05	1797.65	2492.28	1585.06	2020.28	2046.57	2071.81	1842.99	2179.85	1818.07	0.262806	0.0721606	0.173024	0.262478	0.0411192	0.111346
ENSMFAG00000041016	PPP4C	20	28580505	28589607	+	ensembl	protein_coding	chr20	assembled-molecule	ENSG00000149923	2349	2440	1221	2684	2462	1885	1516	2146	2134.14	1862.53	1560.55	1939.94	2352.85	2450.94	2112.21	1815.08	2039.94	2017.12	0.011151	0.935257	0.965969	0.0174123	0.915136	0.957107
ENSMFAG00000032216	PSMD13	14	47195	69433	+	ensembl	protein_coding	chr14	assembled-molecule	ENSG00000185627	2347	2206	1443	3056	2108	1556	1131	1946	2132.32	1683.91	1844.29	2208.82	2014.54	2023.16	1575.8	1645.92	1891.74	1890.45	0.00316234	0.981887	0.990113	0.0018979	0.990035	0.994756
ENSMFAG00000001410	GABRR1	4	84780466	84820894	+	ensembl	protein_coding	chr4	assembled-molecule	ENSG00000146276	2345	616	2011	676	2556	254	1794	553	2130.51	470.213	2570.25	488.6	2442.68	330.259	2499.54	467.725	2410.74	439.199	2.46496	2.59423e-54	4.41127e-52	2.4518	1.3126e-56	3.53661e-54
ENSMFAG00000003588	GCN1	11	124006552	124078155	-	ensembl	protein_coding	chr11	assembled-molecule	ENSG00000089154	2344	3403	1978	3595	2683	2167	1615	2969	2129.6	2597.62	2528.07	2598.4	2564.05	2817.6	2250.15	2511.17	2367.97	2631.2	-0.155261	0.109111	0.236761	-0.151721	0.163895	0.316919
ENSMFAG00000042278	NPHP4	1	222399252	222534785	+	ensembl	protein_coding	chr1	assembled-molecule	ENSG00000131697	2343	2139	1758	2280	1875	1170	1237	1916	2128.69	1632.77	2246.89	1647.94	1791.87	1521.27	1723.49	1620.55	1972.73	1605.63	0.28965	0.0141352	0.0469241	0.296812	0.0193033	0.0604881
ENSMFAG00000003055	DROSHA	6	32034092	32172647	-	ensembl	protein_coding	chr6	assembled-molecule	ENSG00000113360	2342	2090	1962	2169	2125	997	1851	2065	2127.78	1595.37	2507.62	1567.71	2030.79	1296.33	2578.96	1746.57	2311.29	1551.49	0.575253	7.04847e-08	8.02925e-07	0.57344	5.09637e-05	0.000342733
ENSMFAG00000023471	CPT1B	10	253155	263674	+	ensembl	protein_coding	chr10	assembled-molecule	ENSG00000205560	2342	2814	1548	2884	2145	1682	1362	2282	2127.78	2148.02	1978.49	2084.5	2049.9	2186.99	1897.65	1930.11	2013.45	2087.4	-0.0516118	0.575367	0.739492	-0.0510801	0.610771	0.766906
ENSMFAG00000040148	CADM1	14	111134430	111472666	-	ensembl	protein_coding	chr14	assembled-molecule	ENSG00000182985	2336	1690	1741	1626	2955	790	2321	1516	2122.33	1290.03	2225.16	1175.24	2823.99	1027.18	3233.8	1282.23	2601.32	1193.67	1.10742	1.45024e-11	2.71798e-10	1.12271	1.3593e-11	2.49528e-10
ENSMFAG00000033198	PRDX5	14	10228179	10232640	-	ensembl	protein_coding	chr14	assembled-molecule	ENSG00000126432	2334	2066	1630	2957	1981	1693	1351	1744	2120.51	1577.05	2083.29	2137.26	1893.17	2201.29	1882.32	1475.07	1994.82	1847.67	0.131117	0.393896	0.584375	0.111278	0.488419	0.669927
ENSMFAG00000043231	RACK1	6	181299450	181306573	-	ensembl	protein_coding	chr6	assembled-molecule	ENSG00000204628	2331	2413	1535	9215	2085	2699	1550	2958	2117.79	1841.92	1961.87	6660.42	1992.56	3509.33	2159.58	2501.86	2057.95	3628.38	-0.641074	0.116526	0.249106	-0.818167	0.0545221	0.139324
ENSMFAG00000038117	ENSMFAG00000038117	10	31744102	31753098	-	ensembl	protein_coding	chr10	assembled-molecule	ENSG00000284874	2330	5500	1437	6376	1808	4625	1191	4651	2116.88	4198.33	1836.62	4608.45	1727.84	6013.57	1659.4	3933.8	1835.18	4688.54	-1.33927	8.84258e-19	3.20058e-17	-1.35236	6.98579e-18	2.5314e-16
ENSMFAG00000035583	NFE2L1	16	33380886	33393676	+	ensembl	protein_coding	chr16	assembled-molecule	ENSG00000082641	2328	2169	1781	2486	2035	1229	1531	2001	2115.06	1655.67	2276.29	1796.83	1944.78	1597.99	2133.11	1692.44	2117.31	1685.73	0.328165	0.000462258	0.00243416	0.3278	0.00171004	0.00773525
ENSMFAG00000033158	CDK2AP2	14	6916302	6918537	+	ensembl	protein_coding	chr14	assembled-molecule	ENSG00000167797	2326	1496	1872	1887	2303	1077	1320	1861	2113.24	1141.95	2392.59	1363.89	2200.9	1400.35	1839.13	1574.03	2136.47	1370.05	0.644891	2.42772e-05	0.000172982	0.641505	7.42769e-06	5.92548e-05
ENSMFAG00000041547	FASTK	3	183765151	183769658	-	ensembl	protein_coding	chr3	assembled-molecule	ENSG00000164896	2320	1977	1654	2993	1479	1163	1277	1613	2107.79	1509.11	2113.97	2163.28	1413.43	1512.17	1779.22	1364.27	1853.6	1637.21	0.184013	0.225066	0.400389	0.178545	0.347481	0.533517
ENSMFAG00000037342	MEN1	14	9746890	9754512	+	ensembl	protein_coding	chr14	assembled-molecule	ENSG00000133895	2320	2087	1625	2057	1678	1143	953	1797	2107.79	1593.08	2076.9	1486.76	1603.61	1486.17	1327.8	1519.9	1779.02	1521.47	0.201939	0.199215	0.367374	0.226016	0.17231	0.328516
ENSMFAG00000031614	PRDX2	19	13017792	13023305	-	ensembl	protein_coding	chr19	assembled-molecule	ENSG00000167815	2315	1659	1517	1727	1440	1198	996	1515	2103.25	1266.37	1938.87	1248.24	1376.16	1557.68	1387.71	1281.38	1701.5	1338.42	0.327379	0.0872436	0.199967	0.347373	0.0505157	0.131361
ENSMFAG00000045807	ZNF219	7	84643785	84647411	-	ensembl	protein_coding	chr7	assembled-molecule	ENSG00000165804	2314	1803	1870	1964	1612	738	1235	1420	2102.34	1376.29	2390.04	1419.54	1540.53	959.571	1720.7	1201.03	1938.4	1239.11	0.641324	4.13861e-09	5.83912e-08	0.644295	0.000474559	0.00251747
ENSMFAG00000039206	NAGLU	16	54290964	54301133	+	ensembl	protein_coding	chr16	assembled-molecule	ENSG00000108784	2314	1805	1320	2178	1492	1132	1049	1535	2102.34	1377.82	1687.08	1574.22	1425.85	1471.86	1461.55	1298.3	1669.21	1430.55	0.20929	0.170322	0.328161	0.223205	0.156749	0.307675
ENSMFAG00000029064	PTPRN	12	108976766	109000814	-	ensembl	protein_coding	chr12	assembled-molecule	ENSG00000054356	2309	3497	1515	3759	1560	2351	1111	2801	2097.8	2669.38	1936.31	2716.93	1490.84	3056.85	1547.93	2369.07	1768.22	2703.06	-0.620438	2.55993e-05	0.000180902	-0.611627	5.13639e-05	0.000344592
ENSMFAG00000042975	CLN6	7	45910939	45970987	-	ensembl	protein_coding	chr7	assembled-molecule	ENSG00000128973	2309	2421	1488	2386	2332	1906	1130	1758	2097.8	1848.03	1901.8	1724.55	2228.61	2478.24	1574.41	1486.91	1950.65	1884.43	0.063337	0.579055	0.742625	0.0513155	0.777938	0.880267
ENSMFAG00000034571	SPTBN4	19	40963685	41083584	+	ensembl	protein_coding	chr19	assembled-molecule	ENSG00000160460	2308	2945	1427	2559	1668	1254	1168	2041	2096.89	2248.02	1823.84	1849.6	1594.05	1630.49	1627.35	1726.27	1785.53	1863.59	-0.0598064	0.532942	0.703919	-0.0620061	0.681766	0.816701
ENSMFAG00000044567	EIF4A2	2	10661025	10667436	-	ensembl	protein_coding	chr2	assembled-molecule	ENSG00000156976	2307	3133	2237	3374	3057	2056	1948	3655	2095.98	2391.52	2859.1	2438.66	2921.47	2673.28	2714.11	3091.38	2647.66	2648.71	-0.00515577	0.966589	0.981928	-0.000732261	0.996016	0.997568
ENSMFAG00000001377	SIN3B	19	17135343	17185641	+	ensembl	protein_coding	chr19	assembled-molecule	ENSG00000127511	2306	2635	1262	2617	1888	1754	1141	2235	2095.07	2011.38	1612.95	1891.52	1804.29	2280.61	1589.73	1890.35	1775.51	2018.47	-0.189028	0.114519	0.245911	-0.183392	0.176835	0.333789
ENSMFAG00000037567	P4HTM	2	104148881	104166958	+	ensembl	protein_coding	chr2	assembled-molecule	ENSG00000178467	2304	2225	1561	2244	1806	1337	1242	1655	2093.26	1698.42	1995.1	1621.92	1725.93	1738.41	1730.45	1399.79	1886.19	1614.63	0.224441	0.0564888	0.142987	0.224948	0.0811644	0.18813
ENSMFAG00000042038	SLC35C2	10	78035983	78050046	-	ensembl	protein_coding	chr10	assembled-molecule	ENSG00000080189	2302	2475	1591	3035	1754	1512	1425	2159	2091.44	1889.25	2033.45	2193.64	1676.24	1965.95	1985.42	1826.07	1946.64	1968.73	-0.0175437	0.884744	0.937718	-0.0166746	0.891989	0.943159
ENSMFAG00000041709	ENSMFAG00000041709	11	54952053	54954339	+	ensembl	protein_coding	chr11	assembled-molecule	#N/A	2302	1699	1486	2190	1781	1491	1388	2379	2091.44	1296.9	1899.25	1582.89	1702.04	1938.65	1933.87	2012.15	1906.65	1707.65	0.176523	0.316809	0.50632	0.159774	0.326865	0.511981
ENSMFAG00000045503	CLK3	7	52655329	52670586	+	ensembl	protein_coding	chr7	assembled-molecule	ENSG00000179335	2301	2137	1728	2383	2254	1372	1571	2146	2090.53	1631.24	2208.55	1722.39	2154.07	1783.92	2188.84	1815.08	2160.5	1738.16	0.314919	0.000901734	0.00438716	0.31396	0.000867983	0.0042873
ENSMFAG00000035669	PSD2	6	138925337	138973748	+	ensembl	protein_coding	chr6	assembled-molecule	ENSG00000146005	2301	3642	1731	2808	1623	1150	1397	2439	2090.53	2780.06	2212.38	2029.57	1551.04	1495.27	1946.41	2062.9	1950.09	2091.95	-0.0802753	0.550986	0.719486	-0.102228	0.599221	0.757988
ENSMFAG00000038550	STK11IP	12	109296396	109319482	+	ensembl	protein_coding	chr12	assembled-molecule	ENSG00000144589	2301	2545	1408	2635	2082	1550	1305	1854	2090.53	1942.68	1799.56	1904.53	1989.69	2015.36	1818.23	1568.11	1924.5	1857.67	0.0545595	0.619805	0.773642	0.0520024	0.678352	0.814641
ENSMFAG00000032447	HECTD3	1	182514053	182523100	+	ensembl	protein_coding	chr1	assembled-molecule	ENSG00000126107	2296	2163	1197	2463	1991	1375	1170	1959	2085.99	1651.09	1529.88	1780.21	1902.73	1787.82	1630.14	1656.91	1787.18	1719.01	0.0469643	0.73084	0.851491	0.0574102	0.666831	0.806432
ENSMFAG00000037614	EML3	14	11660597	11671450	+	ensembl	protein_coding	chr14	assembled-molecule	ENSG00000149499	2295	2431	1541	3400	1436	1461	1398	2241	2085.08	1855.66	1969.54	2457.45	1372.33	1899.64	1947.8	1895.43	1843.69	2027.05	-0.144471	0.338437	0.529485	-0.137392	0.411302	0.599875
ENSMFAG00000038330	PCGF2	16	50224720	50242163	-	ensembl	protein_coding	chr16	assembled-molecule	ENSG00000277258	2293	1903	1607	2252	2043	1316	1458	1748	2083.26	1452.62	2053.9	1627.7	1952.42	1711.11	2031.4	1478.45	2030.25	1567.47	0.376466	0.00101766	0.00487734	0.374069	0.000417777	0.00224476
ENSMFAG00000000066	GPBP1	6	56681558	56768720	+	ensembl	protein_coding	chr6	assembled-molecule	ENSG00000062194	2293	3522	1809	3347	2967	1747	1793	3052	2083.26	2688.46	2312.07	2419.15	2835.46	2271.51	2498.15	2581.37	2432.24	2490.12	-0.0406632	0.773601	0.878977	-0.0343421	0.79078	0.887648
ENSMFAG00000041104	MCM3AP	3	505133	558802	+	ensembl	protein_coding	chr3	assembled-molecule	ENSG00000160294	2293	2810	1921	2826	2391	1702	1662	2483	2083.26	2144.97	2455.22	2042.58	2284.99	2213	2315.63	2100.11	2284.78	2125.16	0.102499	0.334961	0.526166	0.104319	0.29698	0.479313
ENSMFAG00000041520	THOC1	18	61473480	61525736	-	ensembl	protein_coding	chr18	assembled-molecule	ENSG00000079134	2293	3054	2147	2558	2836	1858	2191	2691	2083.26	2331.22	2744.07	1848.87	2710.26	2415.83	3052.68	2276.04	2647.57	2217.99	0.249351	0.100547	0.222976	0.255283	0.090479	0.204497
ENSMFAG00000033458	ANK3	9	75341680	76048681	+	ensembl	protein_coding	chr9	assembled-molecule	ENSG00000151150	2290	1641	1471	876	2608	681	2107	1084	2080.54	1252.63	1880.08	633.156	2492.37	885.458	2935.64	916.843	2347.16	922.022	1.36928	5.35766e-13	1.1771e-11	1.34779	5.22016e-10	7.75136e-09
ENSMFAG00000037364	VPS39	7	19098416	19145453	-	ensembl	protein_coding	chr7	assembled-molecule	ENSG00000166887	2290	2751	1875	2525	1995	1599	1410	1760	2080.54	2099.93	2396.43	1825.02	1906.55	2079.07	1964.52	1488.6	2087.01	1873.16	0.163446	0.255327	0.436985	0.156172	0.293888	0.476021
ENSMFAG00000041358	CLCN2	2	89041975	89057911	-	ensembl	protein_coding	chr2	assembled-molecule	ENSG00000114859	2288	2037	1717	1874	2238	1328	1120	1662	2078.72	1554.91	2194.49	1354.49	2138.78	1726.71	1560.47	1405.71	1993.11	1510.46	0.394221	0.00365308	0.0149045	0.401389	0.00780049	0.0284513
ENSMFAG00000004011	PHKG2	20	29379398	29391840	+	ensembl	protein_coding	chr20	assembled-molecule	ENSG00000156873	2286	3221	1753	2836	2231	2395	1536	2493	2076.9	2458.7	2240.5	2049.81	2132.09	3114.06	2140.08	2108.57	2147.39	2432.78	-0.160161	0.278865	0.465412	-0.179143	0.235477	0.407421
ENSMFAG00000037389	TUBGCP6	10	610944	636521	+	ensembl	protein_coding	chr10	assembled-molecule	ENSG00000128159	2282	2457	1294	3315	2229	2234	1045	2224	2073.27	1875.51	1653.85	2396.02	2130.18	2904.72	1455.98	1881.05	1828.32	2264.32	-0.301912	0.0464644	0.122554	-0.307195	0.102056	0.224027
ENSMFAG00000043429	PRMT1	19	50532646	50550516	+	ensembl	protein_coding	chr19	assembled-molecule	ENSG00000126457	2281	1247	1219	2031	1522	710	1095	1005	2072.36	951.877	1558	1467.97	1454.52	923.165	1525.64	850.025	1652.63	1048.26	0.677906	0.000571068	0.00292872	0.6563	0.00130514	0.00611396
ENSMFAG00000031756	MAP2K7	19	8405087	8416888	-	ensembl	protein_coding	chr19	assembled-molecule	ENSG00000076984	2281	1767	1276	2089	1883	1482	1040	1701	2072.36	1348.81	1630.85	1509.89	1799.52	1926.94	1449.01	1438.7	1737.93	1556.09	0.160637	0.315772	0.50526	0.161343	0.328021	0.51331
ENSMFAG00000031958	TPT1	17	24569073	24575900	-	ensembl	protein_coding	chr17	assembled-molecule	ENSG00000133112	2279	2979	1757	6981	2717	2674	1468	3790	2070.54	2273.97	2245.61	5045.73	2596.54	3476.82	2045.33	3205.57	2239.51	3500.52	-0.592373	0.000902386	0.00438801	-0.644332	0.00235972	0.0102016
ENSMFAG00000037116	TELO2	20	1539387	1555393	+	ensembl	protein_coding	chr20	assembled-molecule	ENSG00000100726	2277	1895	1546	2359	1522	1443	1278	1861	2068.73	1446.52	1975.93	1705.04	1454.52	1876.24	1780.61	1574.03	1819.95	1650.45	0.136265	0.426322	0.612913	0.141601	0.350492	0.536842
ENSMFAG00000001850	USP20	15	9204507	9251352	-	ensembl	protein_coding	chr15	assembled-molecule	ENSG00000136878	2276	4264	1414	3749	2221	3401	1442	3466	2067.82	3254.85	1807.22	2709.7	2122.53	4422.09	2009.11	2931.53	2001.67	3329.54	-0.710904	3.00229e-08	3.66288e-07	-0.73317	7.65956e-06	6.0959e-05
ENSMFAG00000035098	ENSMFAG00000035098	17	5024528	5039035	+	ensembl	protein_coding	chr17	assembled-molecule	ENSG00000102699	2275	902	1555	870	2841	637	1244	726	2066.91	688.527	1987.44	628.819	2715.04	828.248	1733.24	614.048	2125.66	689.91	1.61426	3.21094e-46	4.33185e-44	1.62578	1.61321e-20	7.16721e-19
ENSMFAG00000034370	HERPUD1	20	44949550	44962252	+	ensembl	protein_coding	chr20	assembled-molecule	ENSG00000051108	2275	1719	1630	1640	2594	805	1915	1428	2066.91	1312.17	2083.29	1185.36	2478.99	1046.69	2668.13	1207.8	2324.33	1188	0.963129	6.71478e-11	1.16609e-09	0.966944	2.10724e-12	4.45588e-11
ENSMFAG00000033983	HDGF	1	94954745	94965138	+	ensembl	protein_coding	chr1	assembled-molecule	ENSG00000143321	2275	1303	1677	2132	1622	711	1280	1375	2066.91	994.623	2143.36	1540.97	1550.09	924.465	1783.4	1162.97	1885.94	1155.76	0.723129	5.58882e-07	5.42975e-06	0.705279	0.000198102	0.00115266
ENSMFAG00000034162	WDR74	14	11419724	11427444	+	ensembl	protein_coding	chr14	assembled-molecule	ENSG00000133316	2275	2318	1379	2602	2387	1711	1130	2475	2066.91	1769.41	1762.49	1880.68	2281.17	2224.7	1574.41	2093.35	1921.24	1992.03	-0.0600044	0.673766	0.812962	-0.0507046	0.737708	0.85316
ENSMFAG00000017384	RPL11	1	204703796	204709357	-	ensembl	protein_coding	chr1	assembled-molecule	ENSG00000142676	2266	1778	1683	9466	1891	2034	1376	2352	2058.73	1357.21	2151.03	6841.84	1807.16	2644.67	1917.15	1989.31	1983.52	3208.26	-0.409757	0.366679	0.558468	-0.693811	0.171884	0.327851
ENSMFAG00000040617	COL4A3	12	116960831	117109894	+	ensembl	protein_coding	chr12	assembled-molecule	ENSG00000169031	2263	1183	1756	774	2070	622	1843	574	2056.01	903.023	2244.33	559.432	1978.23	808.744	2567.81	485.487	2211.6	689.172	1.71902	9.0739e-14	2.14359e-12	1.68279	5.10258e-16	1.57267e-14
ENSMFAG00000037700	AFF1	5	86014413	86222942	+	ensembl	protein_coding	chr5	assembled-molecule	ENSG00000172493	2263	1599	1731	1230	2760	894	1850	1160	2056.01	1220.57	2212.38	889.02	2637.63	1162.41	2577.57	981.123	2370.9	1063.28	1.16051	1.5292e-14	3.93734e-13	1.15751	2.38296e-14	6.18127e-13
ENSMFAG00000000254	UBXN6	19	4497674	4510861	-	ensembl	protein_coding	chr19	assembled-molecule	ENSG00000167671	2263	1593	1491	1869	2160	1125	1281	1265	2056.01	1215.99	1905.64	1350.88	2064.24	1462.76	1784.79	1069.93	1952.67	1274.89	0.622263	1.26107e-07	1.37592e-06	0.61657	5.55544e-06	4.50722e-05
ENSMFAG00000003913	SNAPC4	15	1952731	1980122	+	ensembl	protein_coding	chr15	assembled-molecule	ENSG00000165684	2263	2782	1621	3233	1815	1819	1287	2413	2056.01	2123.59	2071.79	2336.75	1734.53	2365.12	1793.15	2040.91	1913.87	2216.59	-0.212998	0.0672408	0.16378	-0.211456	0.0718985	0.171924
ENSMFAG00000000853	PPIB	7	41549519	41557186	-	ensembl	protein_coding	chr7	assembled-molecule	ENSG00000166794	2263	2169	1695	4485	1777	1519	1607	2325	2056.01	1655.67	2166.37	3241.67	1698.22	1975.05	2239	1966.48	2039.9	2209.72	-0.0745472	0.673319	0.812732	-0.115975	0.573396	0.739316
ENSMFAG00000045033	SLIT1	9	95795930	95982227	-	ensembl	protein_coding	chr9	assembled-molecule	ENSG00000187122	2259	509	1828	563	2017	410	1243	504	2052.37	388.537	2336.36	406.925	1927.58	533.095	1731.85	426.281	2012.04	438.71	2.20119	4.28432e-39	4.0899e-37	2.2012	2.71221e-44	4.53075e-42
ENSMFAG00000006665	ENSMFAG00000006665	2	103550118	103553706	+	ensembl	protein_coding	chr2	assembled-molecule	#N/A	2257	746	1934	942	1626	463	1346	818	2050.56	569.447	2471.83	680.859	1553.91	602.008	1875.35	691.861	1987.91	636.044	1.63072	1.21603e-26	7.21836e-25	1.64321	1.6582e-22	8.52315e-21
ENSMFAG00000036412	RPL4	7	44098929	44104123	-	ensembl	protein_coding	chr7	assembled-molecule	#N/A	2256	2497	1603	7881	2090	2034	1519	3367	2049.65	1906.04	2048.78	5696.23	1997.34	2644.67	2116.39	2847.8	2053.04	3273.69	-0.546343	0.020386	0.0633715	-0.67342	0.0113683	0.0389714
ENSMFAG00000032583	RBM12	10	67116341	67156877	-	ensembl	protein_coding	chr10	assembled-molecule	ENSG00000244462	2256	2363	1497	2775	2581	1583	1257	2050	2049.65	1803.76	1913.31	2005.72	2466.57	2058.27	1751.35	1733.88	2045.22	1900.41	0.0983364	0.386359	0.577753	0.107077	0.445024	0.630967
ENSMFAG00000039257	C6orf62	4	145856234	145872631	+	ensembl	protein_coding	chr4	assembled-molecule	ENSG00000112308	2255	2168	1486	1437	2705	949	2676	1704	2048.74	1654.91	1899.25	1038.64	2585.07	1233.92	3728.42	1441.24	2565.37	1342.17	0.904881	1.75974e-06	1.56887e-05	0.934085	3.547e-05	0.000246989
ENSMFAG00000045907	LRPAP1	5	3626915	3647224	-	ensembl	protein_coding	chr5	assembled-molecule	ENSG00000163956	2255	2813	1572	3287	2069	1905	1148	2773	2048.74	2147.26	2009.16	2375.78	1977.27	2476.94	1599.48	2345.39	1908.66	2336.34	-0.295757	0.0169399	0.0543038	-0.290584	0.0167394	0.053962
ENSMFAG00000044492	FAM193B	6	177350069	177385779	-	ensembl	protein_coding	chr6	assembled-molecule	ENSG00000146067	2255	2451	1480	2669	2389	1937	1316	2040	2048.74	1870.93	1891.58	1929.1	2283.08	2518.55	1833.56	1725.42	2014.24	2011	0.0120933	0.909678	0.951488	0.0038308	0.979762	0.989806
ENSMFAG00000033952	ENSMFAG00000033952	3	64179219	64193945	-	ensembl	protein_coding	chr3	assembled-molecule	ENSG00000146731	2254	2442	1930	2769	2670	1566	1710	2689	2047.83	1864.06	2466.72	2001.38	2551.62	2036.16	2382.51	2274.35	2362.17	2043.99	0.207386	0.0481693	0.126154	0.208566	0.0848672	0.19466
ENSMFAG00000034700	ANKRD12	18	70315241	70451849	+	ensembl	protein_coding	chr18	assembled-molecule	ENSG00000101745	2253	3181	1731	2932	3044	1230	2432	2481	2046.92	2428.16	2212.38	2119.19	2909.04	1599.29	3388.46	2098.42	2639.2	2061.27	0.342399	0.0928342	0.209806	0.355652	0.0625758	0.154795
ENSMFAG00000003513	GNB5	7	29120126	29180267	-	ensembl	protein_coding	chr7	assembled-molecule	ENSG00000069966	2250	1161	1503	1063	1778	696	1316	979	2044.2	886.23	1920.98	768.316	1699.17	904.962	1833.56	828.034	1874.47	846.885	1.14683	8.80829e-19	3.19525e-17	1.14745	3.65641e-21	1.68266e-19
ENSMFAG00000000399	ENSMFAG00000000399	3	94564187	94575697	-	ensembl	protein_coding	chr3	assembled-molecule	ENSG00000122565	2246	2699	1788	2065	2467	1273	2294	2175	2040.56	2060.24	2285.23	1492.54	2357.62	1655.2	3196.18	1839.61	2469.9	1761.9	0.477433	0.00318687	0.013288	0.486569	0.00428508	0.017129
ENSMFAG00000040527	COX4I2	10	62946928	62954945	+	ensembl	protein_coding	chr10	assembled-molecule	ENSG00000131055	2245	942	1197	953	2120	772	1218	1039	2039.65	719.06	1529.88	688.81	2026.01	1003.78	1697.01	878.782	1823.14	822.608	1.15479	8.16651e-15	2.16764e-13	1.15077	1.84045e-11	3.29173e-10
ENSMFAG00000032980	ZFAND2B	12	108896962	108899911	+	ensembl	protein_coding	chr12	assembled-molecule	ENSG00000158552	2245	2770	1539	3253	1834	1836	1284	2546	2039.65	2114.43	1966.99	2351.21	1752.69	2387.23	1788.97	2153.4	1887.08	2251.57	-0.255089	0.026186	0.0779894	-0.254184	0.0194619	0.0608821
ENSMFAG00000002743	SZT2	1	184164672	184227489	-	ensembl	protein_coding	chr1	assembled-molecule	ENSG00000198198	2241	2732	1807	2883	1900	1738	1402	2096	2036.02	2085.43	2309.52	2083.78	1815.76	2259.8	1953.38	1772.79	2028.67	2050.45	-0.0151919	0.906009	0.949847	-0.0152499	0.905758	0.951344
ENSMFAG00000044077	TRIR	19	12952734	12956856	-	ensembl	protein_coding	chr19	assembled-molecule	ENSG00000123144	2241	1937	1630	2585	1765	1052	1272	1881	2036.02	1478.58	2083.29	1868.39	1686.75	1367.84	1772.25	1590.94	1894.58	1576.44	0.269381	0.0200196	0.0623546	0.2643	0.0638017	0.157268
ENSMFAG00000040040	RBM25	7	137731867	137804546	+	ensembl	protein_coding	chr7	assembled-molecule	ENSG00000119707	2241	2834	1548	2505	2654	1157	2374	2140	2036.02	2163.29	1978.49	1810.57	2536.33	1504.37	3307.65	1810	2464.62	1822.06	0.415739	0.0305148	0.0879765	0.434857	0.0212482	0.0654287
ENSMFAG00000038091	ABCC5	2	88591446	88687659	-	ensembl	protein_coding	chr2	assembled-molecule	ENSG00000114770	2239	2891	2017	3026	2286	1650	1339	2567	2034.2	2206.8	2577.92	2187.13	2184.65	2145.38	1865.6	2171.16	2165.59	2177.62	-0.0178974	0.883846	0.937402	-0.00812245	0.948504	0.974103
ENSMFAG00000043526	MRPS5	13	463952	497771	-	ensembl	protein_coding	chr13	assembled-molecule	ENSG00000144029	2238	1751	1630	2306	2589	1065	1257	1496	2033.29	1336.6	2083.29	1666.73	2474.22	1384.75	1751.35	1265.31	2085.54	1413.35	0.558006	2.7696e-05	0.000194122	0.561543	0.000184957	0.00108335
ENSMFAG00000041979	HMGXB3	6	149345672	149400919	+	ensembl	protein_coding	chr6	assembled-molecule	ENSG00000113716	2238	2135	1522	2207	2052	1477	1245	1881	2033.29	1629.72	1945.26	1595.18	1961.02	1920.44	1734.63	1590.94	1918.55	1684.07	0.190601	0.0902625	0.205215	0.189781	0.108426	0.234711
ENSMFAG00000024597	ELOB	20	3065881	3072204	+	ensembl	protein_coding	chr20	assembled-molecule	ENSG00000103363	2238	1802	1985	2964	1837	1413	1255	1782	2033.29	1375.53	2537.02	2142.32	1755.56	1837.23	1748.57	1507.21	2018.61	1715.57	0.239625	0.0896933	0.204177	0.234655	0.201892	0.365515
ENSMFAG00000038846	KIF5A	11	56532159	56570448	+	ensembl	protein_coding	chr11	assembled-molecule	ENSG00000155980	2237	1549	1841	1658	1345	1034	1303	1652	2032.39	1182.4	2352.97	1198.37	1285.37	1344.44	1815.44	1397.26	1871.54	1280.62	0.518955	0.00859431	0.0309221	0.547317	0.00317333	0.0132064
ENSMFAG00000003245	TAF1C	20	72458907	72468471	-	ensembl	protein_coding	chr20	assembled-molecule	ENSG00000103168	2237	1912	1180	2189	1904	1208	1236	1841	2032.39	1459.49	1508.15	1582.17	1819.59	1570.68	1722.09	1557.11	1770.55	1542.36	0.192146	0.158635	0.311431	0.200093	0.112613	0.241769
ENSMFAG00000002282	GRK2	14	7156982	7187697	-	ensembl	protein_coding	chr14	assembled-molecule	ENSG00000173020	2231	3106	1604	4089	2170	2762	1359	3062	2026.93	2370.91	2050.06	2955.45	2073.79	3591.24	1893.47	2589.83	2011.06	2876.86	-0.499398	0.000111358	0.000680824	-0.515602	0.000409048	0.00220637
ENSMFAG00000040526	CDK5RAP1	10	64675995	64719971	-	ensembl	protein_coding	chr10	assembled-molecule	ENSG00000101391	2231	2856	1117	2799	2063	1580	1238	2683	2026.93	2180.08	1427.63	2023.06	1971.54	2054.37	1724.88	2269.27	1787.75	2131.7	-0.265052	0.0411181	0.111498	-0.253035	0.0691627	0.167008
ENSMFAG00000041241	UBTF	16	55985641	56003929	-	ensembl	protein_coding	chr16	assembled-molecule	ENSG00000108312	2231	2861	1705	2529	1559	1365	1408	2354	2026.93	2183.9	2179.15	1827.91	1489.88	1774.82	1961.74	1991	1914.43	1944.41	-0.0315331	0.806885	0.893656	-0.0232486	0.876056	0.935199
ENSMFAG00000039066	SSB	12	58675045	58689215	+	ensembl	protein_coding	chr12	assembled-molecule	ENSG00000138385	2230	3489	1705	2637	2514	1681	1802	2779	2026.03	2663.27	2179.15	1905.97	2402.54	2185.69	2510.69	2350.47	2279.6	2276.35	0.00748725	0.957465	0.97722	0.00165833	0.990496	0.994876
ENSMFAG00000042412	TTC16	15	101039565	101056205	-	ensembl	protein_coding	chr15	assembled-molecule	ENSG00000167094	2229	2589	1284	2423	1913	1851	1144	1884	2025.12	1976.27	1641.07	1751.3	1828.19	2406.73	1593.91	1593.48	1772.07	1931.94	-0.113605	0.367533	0.559403	-0.123073	0.44027	0.627337
ENSMFAG00000046043	PAQR4	20	3239641	3243865	+	ensembl	protein_coding	chr20	assembled-molecule	ENSG00000162073	2223	493	1334	526	1182	234	952	251	2019.67	376.323	1704.98	380.183	1129.6	304.254	1326.4	212.295	1545.16	318.264	2.28189	1.04713e-36	9.23963e-35	2.27847	2.88275e-21	1.33028e-19
ENSMFAG00000038826	TBC1D17	19	50760034	50771192	+	ensembl	protein_coding	chr19	assembled-molecule	ENSG00000104946	2220	1828	1408	2188	1849	1052	1257	1401	2016.94	1395.37	1799.56	1581.44	1767.02	1367.84	1751.35	1184.96	1833.72	1382.41	0.412655	0.000900272	0.00438164	0.407584	0.00165603	0.00752759
ENSMFAG00000031140	MCF2L	17	95388362	95595178	+	ensembl	protein_coding	chr17	assembled-molecule	ENSG00000126217	2218	3104	1880	2842	2121	1908	1164	2192	2015.12	2369.39	2402.82	2054.14	2026.96	2480.84	1621.78	1853.99	2016.67	2189.59	-0.123069	0.355265	0.547005	-0.118075	0.449892	0.634858
ENSMFAG00000003566	SUPV3L1	9	66486961	66519711	-	ensembl	protein_coding	chr9	assembled-molecule	ENSG00000156502	2213	2194	1391	2035	2149	1440	1087	2069	2010.58	1674.75	1777.83	1470.86	2053.72	1872.33	1514.49	1749.95	1839.16	1691.97	0.116521	0.385187	0.576439	0.121963	0.393623	0.582518
ENSMFAG00000001346	ABCF1	4	140374862	140394511	-	ensembl	protein_coding	chr4	assembled-molecule	ENSG00000204574	2209	2851	1469	2652	2294	1714	1204	2650	2006.95	2176.26	1877.52	1916.81	2192.29	2228.6	1677.51	2241.36	1938.57	2140.76	-0.146511	0.224834	0.400151	-0.14192	0.255677	0.431204
ENSMFAG00000046309	HIP1R	11	127090815	127118559	+	ensembl	protein_coding	chr11	assembled-molecule	ENSG00000130787	2206	2653	1137	2966	2317	2207	1043	2480	2004.22	2025.12	1453.19	2143.77	2214.27	2869.61	1453.19	2097.57	1781.22	2284.02	-0.369076	0.00730375	0.0268709	-0.357173	0.0534591	0.137326
ENSMFAG00000039952	ATG4B	12	131623908	131654645	+	ensembl	protein_coding	chr12	assembled-molecule	ENSG00000168397	2197	2057	1180	2249	2023	1275	1131	1590	1996.04	1570.18	1508.15	1625.53	1933.31	1657.8	1575.8	1344.82	1753.33	1549.58	0.172672	0.180196	0.341734	0.179497	0.210925	0.376322
ENSMFAG00000000139	ARIH2	2	104071287	104142645	+	ensembl	protein_coding	chr2	assembled-molecule	ENSG00000177479	2192	2300	1885	2239	2255	1585	1542	1997	1991.5	1755.67	2409.21	1618.31	2155.02	2060.87	2148.44	1689.05	2176.04	1780.97	0.291795	0.0253548	0.0759575	0.289801	0.0201339	0.0626209
ENSMFAG00000030668	GTF2IRD1	3	49135992	49232383	+	ensembl	protein_coding	chr3	assembled-molecule	ENSG00000006704	2188	2097	1360	1749	2043	1025	966	1633	1987.87	1600.71	1738.21	1264.14	1952.42	1332.74	1345.91	1381.19	1756.1	1394.69	0.322147	0.0268465	0.0795069	0.333153	0.0357996	0.0996322
ENSMFAG00000039061	NDUFB1	7	157082766	157088421	-	ensembl	protein_coding	chr7	assembled-molecule	ENSG00000183648	2185	1299	1968	1604	1453	707	1518	1592	1985.14	991.57	2515.29	1159.34	1388.58	919.264	2115	1346.51	2001	1104.17	0.842846	7.90532e-09	1.06738e-07	0.856627	1.77937e-05	0.000131176
ENSMFAG00000037531	TNPO2	19	12917636	12944218	-	ensembl	protein_coding	chr19	assembled-molecule	ENSG00000105576	2180	2072	1586	2475	1837	1818	1100	2123	1980.6	1581.63	2027.06	1788.88	1755.56	2363.82	1532.61	1795.63	1823.95	1882.49	-0.0375526	0.820439	0.901996	-0.0442294	0.783456	0.883464
ENSMFAG00000003857	MFN1	2	83824196	83869876	+	ensembl	protein_coding	chr2	assembled-molecule	ENSG00000171109	2180	3678	1573	2768	2601	1840	2153	2625	1980.6	2807.54	2010.44	2000.66	2485.68	2392.43	2999.73	2220.21	2369.11	2355.21	-0.00164047	0.992256	0.995549	0.00813924	0.962069	0.980387
ENSMFAG00000032625	NSD1	6	176934323	177117090	+	ensembl	protein_coding	chr6	assembled-molecule	ENSG00000165671	2180	2316	1879	2451	1825	1380	1039	1840	1980.6	1767.88	2401.54	1771.54	1744.09	1794.32	1447.62	1556.26	1893.46	1722.5	0.115386	0.405808	0.594811	0.136762	0.406555	0.595265
ENSMFAG00000040784	SUPT6H	16	24906457	24949620	+	ensembl	protein_coding	chr16	assembled-molecule	ENSG00000109111	2179	2406	1283	2713	1677	1514	1352	1888	1979.69	1836.58	1639.79	1960.9	1602.65	1968.55	1883.71	1596.86	1776.46	1840.72	-0.0518479	0.718978	0.844218	-0.0509357	0.695508	0.82629
ENSMFAG00000000756	AURKAIP1	1	227034238	227035680	+	ensembl	protein_coding	chr1	assembled-molecule	ENSG00000175756	2179	1835	1409	2397	1499	1226	1116	1931	1979.69	1400.72	1800.83	1732.51	1432.54	1594.08	1554.9	1633.23	1691.99	1590.13	0.0829465	0.588248	0.749965	0.0898145	0.53313	0.706203
ENSMFAG00000040213	PRKRA	12	67423796	67444537	-	ensembl	protein_coding	chr12	assembled-molecule	ENSG00000180228	2173	2054	1626	1875	2802	1112	1791	1506	1974.24	1567.89	2078.18	1355.21	2677.77	1445.86	2495.36	1273.77	2306.39	1410.68	0.701705	2.7266e-06	2.32423e-05	0.709246	6.39383e-07	6.05493e-06
ENSMFAG00000045931	EVI5L	19	8459426	8481101	-	ensembl	protein_coding	chr19	assembled-molecule	ENSG00000142459	2173	3241	1251	3263	1817	2521	1011	2579	1974.24	2473.96	1598.9	2358.43	1736.44	3277.89	1408.61	2181.31	1679.55	2572.9	-0.608025	6.65766e-06	5.3379e-05	-0.61383	0.000217198	0.0012533
ENSMFAG00000045601	SAMD14	16	35503040	35521056	-	ensembl	protein_coding	chr16	assembled-molecule	ENSG00000167100	2171	1509	1434	1445	1695	919	1151	1020	1972.42	1151.87	1832.79	1044.42	1619.85	1194.91	1603.66	862.712	1757.18	1063.48	0.730505	5.48723e-08	6.41185e-07	0.725573	1.03123e-06	9.40318e-06
ENSMFAG00000036660	ECSIT	19	11843281	11875331	-	ensembl	protein_coding	chr19	assembled-molecule	ENSG00000130159	2171	1449	1515	1838	2040	1084	1163	1397	1972.42	1106.07	1936.31	1328.47	1949.56	1409.45	1620.38	1181.58	1869.67	1256.39	0.575961	4.92966e-06	4.04788e-05	0.575024	1.52459e-05	0.000113849
ENSMFAG00000002275	HNRNPDL	5	52030001	52036971	+	ensembl	protein_coding	chr5	assembled-molecule	ENSG00000152795	2162	2929	1463	2393	2382	1540	2068	2532	1964.25	2235.8	1869.85	1729.61	2276.39	2002.36	2881.3	2141.56	2247.95	2027.33	0.134566	0.326675	0.51708	0.148591	0.365579	0.553772
ENSMFAG00000003346	ENSMFAG00000003346	16	7297725	7299785	-	ensembl	protein_coding	chr16	assembled-molecule	ENSG00000170296	2158	1630	1131	2522	1766	1294	916	1401	1960.61	1244.23	1445.52	1822.85	1687.7	1682.5	1276.24	1184.96	1592.52	1483.64	0.107969	0.561595	0.727866	0.103277	0.594791	0.754841
ENSMFAG00000031686	NDUFAF7	13	73434280	73450435	-	ensembl	protein_coding	chr13	assembled-molecule	ENSG00000003509	2157	1221	1978	1185	1400	562	1651	1085	1959.7	932.03	2528.07	856.495	1337.93	730.73	2300.3	917.689	2031.5	859.236	1.20976	2.63943e-14	6.71122e-13	1.23997	4.93876e-10	7.34657e-09
ENSMFAG00000028267	ENSMFAG00000028267	6	179541604	179551997	-	ensembl	protein_coding	chr6	assembled-molecule	ENSG00000169045	2156	2760	1627	2167	2649	1369	3074	2218	1958.79	2106.8	2079.46	1566.27	2531.56	1780.02	4282.94	1875.98	2713.19	1832.26	0.499866	0.0158324	0.0514734	0.565843	0.0148203	0.048937
ENSMFAG00000037332	HSD17B8	4	137581981	137583953	-	ensembl	protein_coding	chr4	assembled-molecule	ENSG00000204228	2154	1726	1604	1672	1606	792	1097	1222	1956.98	1317.51	2050.06	1208.49	1534.8	1029.78	1528.43	1033.56	1767.57	1147.34	0.618819	2.70282e-08	3.35264e-07	0.622735	8.08944e-05	0.000515386
ENSMFAG00000039140	ATP5F1D	19	1018434	1021613	+	ensembl	protein_coding	chr19	assembled-molecule	ENSG00000099624	2152	1289	1336	2014	1522	995	1110	1084	1955.16	983.936	1707.53	1455.68	1454.52	1293.73	1546.54	916.843	1665.94	1162.55	0.535908	0.00389464	0.0157484	0.519568	0.00458538	0.0181042
ENSMFAG00000046334	ENSMFAG00000046334	3	2616458	2630268	-	ensembl	protein_coding	chr3	assembled-molecule	ENSG00000160221	2148	1993	1574	2007	2092	1558	1244	1630	1951.53	1521.32	2011.72	1450.62	1999.25	2025.76	1733.24	1378.65	1923.93	1594.09	0.285721	0.0294378	0.0855818	0.273002	0.0699079	0.168418
ENSMFAG00000043581	USP34	13	48673342	48914691	+	ensembl	protein_coding	chr13	assembled-molecule	ENSG00000115464	2144	2458	1751	2383	2602	1331	1892	2072	1947.89	1876.27	2237.94	1722.39	2486.64	1730.61	2636.08	1752.49	2327.14	1770.44	0.38571	0.0040446	0.0162661	0.393759	0.0018851	0.00842672
ENSMFAG00000020154	AP4B1	1	112829610	112867526	+	ensembl	protein_coding	chr1	assembled-molecule	ENSG00000134262	2141	1890	1464	1814	2075	974	1544	1754	1945.17	1442.7	1871.13	1311.12	1983	1266.43	2151.22	1483.53	1987.63	1375.94	0.53117	4.58774e-07	4.54431e-06	0.52963	2.31121e-06	1.9881e-05
ENSMFAG00000041952	CEP131	16	78791120	78831270	-	ensembl	protein_coding	chr16	assembled-molecule	ENSG00000141577	2137	3823	1434	4175	2060	2628	1244	3606	1941.53	2918.22	1832.79	3017.61	1968.67	3417.01	1733.24	3049.94	1869.06	3100.7	-0.729033	7.95864e-14	1.89937e-12	-0.728946	2.72724e-12	5.62451e-11
ENSMFAG00000036680	ENSMFAG00000036680	12	86576428	86585460	-	ensembl	protein_coding	chr12	assembled-molecule	ENSG00000115524	2137	2882	1665	2190	2094	1233	1776	2288	1941.53	2199.93	2128.03	1582.89	2001.16	1603.19	2474.46	1935.18	2136.3	1830.3	0.230157	0.11279	0.242868	0.221976	0.141678	0.286158
ENSMFAG00000045341	FAM171B	12	75736007	75807715	+	ensembl	protein_coding	chr12	assembled-molecule	ENSG00000144369	2136	2197	1487	1529	2503	1000	1909	1182	1940.62	1677.04	1900.53	1105.13	2392.03	1300.23	2659.77	999.731	2223.24	1270.53	0.820339	5.3658e-05	0.000353191	0.807018	2.36218e-05	0.000169212
ENSMFAG00000031674	HNRNPD	5	52094424	52114493	+	ensembl	protein_coding	chr5	assembled-molecule	ENSG00000138668	2136	3957	2320	3137	2722	2056	2014	3434	1940.62	3020.51	2965.18	2267.36	2601.32	2673.28	2806.06	2904.46	2578.3	2716.4	-0.0845602	0.630713	0.78075	-0.0758161	0.636372	0.783986
ENSMFAG00000032415	RPL41	11	55032575	55033801	+	ensembl	protein_coding	chr11	assembled-molecule	ENSG00000229117	2135	1911	1598	3524	2069	1796	1110	2262	1939.72	1458.73	2042.39	2547.08	1977.27	2335.22	1546.54	1913.19	1876.48	2063.55	-0.114527	0.485589	0.664575	-0.136521	0.461486	0.645926
ENSMFAG00000003413	DCAF5	7	133589463	133698749	-	ensembl	protein_coding	chr7	assembled-molecule	ENSG00000139990	2134	2716	1525	2658	2097	1658	1229	2427	1938.81	2073.21	1949.09	1921.15	2004.03	2155.78	1712.34	2052.75	1901.07	2050.72	-0.110317	0.295688	0.483756	-0.108177	0.30169	0.484032
ENSMFAG00000044066	CDC42BPB	7	168202047	168339390	-	ensembl	protein_coding	chr7	assembled-molecule	ENSG00000198752	2134	2752	1727	2745	1956	1687	1393	2266	1938.81	2100.69	2207.27	1984.03	1869.28	2193.49	1940.84	1916.57	1989.05	2048.7	-0.0435447	0.708513	0.836776	-0.0425208	0.695784	0.826327
ENSMFAG00000041460	MIIP	1	216059329	216077959	-	ensembl	protein_coding	chr1	assembled-molecule	ENSG00000116691	2131	2665	1370	3043	2029	2489	1129	2481	1936.08	2034.28	1750.99	2199.42	1939.04	3236.28	1573.01	2098.42	1799.78	2392.1	-0.388571	0.00675112	0.025207	-0.409019	0.0176433	0.0563862
ENSMFAG00000036880	RPL7A	15	5318733	5322189	-	ensembl	protein_coding	chr15	assembled-molecule	ENSG00000148303	2130	2076	1455	3097	1854	1760	1221	2434	1935.17	1584.68	1859.63	2238.45	1771.8	2288.41	1701.19	2058.67	1816.95	2042.55	-0.156154	0.302354	0.490766	-0.168074	0.241336	0.414119
ENSMFAG00000034443	OBSL1	12	109236493	109257556	-	ensembl	protein_coding	chr12	assembled-molecule	ENSG00000124006	2125	4650	1514	5826	1833	3124	1214	4321	1930.63	3549.5	1935.03	4210.92	1751.73	4061.93	1691.44	3654.68	1827.21	3869.26	-1.08086	2.1942e-25	1.2183e-23	-1.08199	6.2832e-23	3.36413e-21
ENSMFAG00000028852	HSPA4	6	132043112	132100174	+	ensembl	protein_coding	chr6	assembled-molecule	ENSG00000170606	2125	2798	1951	2669	2248	1404	1554	2350	1930.63	2135.81	2493.56	1929.1	2148.33	1825.53	2165.16	1987.62	2184.42	1969.51	0.145551	0.259329	0.441519	0.148362	0.218347	0.384881
ENSMFAG00000031974	FOXRED1	14	122094043	122104488	+	ensembl	protein_coding	chr14	assembled-molecule	ENSG00000110074	2125	1922	1297	2252	1966	1196	1065	1562	1930.63	1467.13	1657.69	1627.7	1878.84	1555.08	1483.84	1321.13	1737.75	1492.76	0.216168	0.0728129	0.174001	0.220346	0.103888	0.227198
ENSMFAG00000031813	NCKAP5L	11	48651776	48692340	-	ensembl	protein_coding	chr11	assembled-molecule	ENSG00000167566	2123	1542	1180	1417	1802	904	1349	1374	1928.81	1177.06	1508.15	1024.18	1722.11	1175.41	1879.53	1162.12	1759.65	1134.69	0.62941	9.46458e-09	1.26432e-07	0.633759	8.17528e-07	7.5619e-06
ENSMFAG00000041297	GNA11	19	3061061	3091814	+	ensembl	protein_coding	chr19	assembled-molecule	ENSG00000088256	2120	2127	1211	2148	1661	1382	1114	1886	1926.09	1623.61	1547.77	1552.53	1587.36	1796.92	1552.11	1595.17	1653.33	1642.06	0.00665834	0.957397	0.97722	0.0114161	0.926963	0.962882
ENSMFAG00000045406	FNBP4	14	19760513	19813066	+	ensembl	protein_coding	chr14	assembled-molecule	ENSG00000109920	2120	2777	1678	2080	2518	1326	2041	2265	1926.09	2119.78	2144.64	1503.38	2406.36	1724.11	2843.68	1915.73	2330.19	1815.75	0.356755	0.0240216	0.0725759	0.359289	0.0277568	0.0811619
ENSMFAG00000038741	P4HB	16	79434614	79456240	-	ensembl	protein_coding	chr16	assembled-molecule	ENSG00000185624	2118	3162	1513	5908	2040	2216	1594	4139	1924.27	2413.66	1933.76	4270.19	1949.56	2881.31	2220.89	3500.75	2007.12	3266.48	-0.671903	1.64921e-05	0.000122204	-0.703096	5.94026e-05	0.000391603
ENSMFAG00000036743	PRPF19	14	13385160	13401081	+	ensembl	protein_coding	chr14	assembled-molecule	ENSG00000110107	2116	3355	1618	3714	1620	2435	1297	3017	1922.45	2560.98	2067.96	2684.41	1548.18	3166.07	1807.08	2551.77	1836.42	2740.81	-0.578923	0.000102029	0.000629421	-0.577463	1.75133e-05	0.00012928
ENSMFAG00000041235	GPR137	14	10261656	10265689	-	ensembl	protein_coding	chr14	assembled-molecule	ENSG00000173264	2115	1745	1107	2441	1478	1112	1244	1710	1921.54	1332.02	1414.85	1764.31	1412.47	1445.86	1733.24	1446.31	1620.53	1497.12	0.110021	0.527171	0.699353	0.114162	0.464583	0.648478
ENSMFAG00000002481	CTSD	14	1688592	1720827	-	ensembl	protein_coding	chr14	assembled-molecule	ENSG00000250644	2113	2097	1100	5685	1368	1567	970	2801	1919.73	1600.71	1405.9	4109.01	1307.35	2037.46	1351.48	2369.07	1496.12	2529.06	-0.685411	0.00866173	0.0311509	-0.757401	0.00344489	0.0141916
ENSMFAG00000003495	SYT1	11	78273924	78691996	+	ensembl	protein_coding	chr11	assembled-molecule	ENSG00000067715	2108	2298	2085	2471	1563	1457	1413	2245	1915.19	1754.14	2664.83	1785.99	1493.7	1894.44	1968.7	1898.81	2010.6	1833.35	0.10408	0.54348	0.713279	0.132685	0.441137	0.628181
ENSMFAG00000041365	LAMA5	10	94283456	94344299	-	ensembl	protein_coding	chr10	assembled-molecule	ENSG00000130702	2107	3677	1134	4071	1690	2454	1075	3204	1914.28	2806.78	1449.36	2942.44	1615.07	3190.77	1497.78	2709.93	1619.12	2912.48	-0.852241	1.24163e-11	2.33237e-10	-0.845629	3.96938e-11	6.7939e-10
ENSMFAG00000042445	CARMIL2	20	55827552	55840158	+	ensembl	protein_coding	chr20	assembled-molecule	ENSG00000159753	2104	1851	1593	2084	1724	1326	1154	1585	1911.55	1412.93	2036	1506.27	1647.57	1724.11	1607.84	1340.59	1800.74	1495.97	0.267759	0.0539534	0.138057	0.268533	0.0525039	0.135361
ENSMFAG00000041533	UQCRC1	2	103720874	103733232	-	ensembl	protein_coding	chr2	assembled-molecule	ENSG00000010256	2103	2176	1521	2752	1525	1225	1151	1719	1910.64	1661.01	1943.98	1989.09	1457.39	1592.78	1603.66	1453.92	1728.92	1674.2	0.0460204	0.696005	0.829235	0.0459361	0.764034	0.87091
ENSMFAG00000034477	ENSMFAG00000034477	20	74160973	74168908	+	ensembl	protein_coding	chr20	assembled-molecule	ENSG00000131143	2101	1719	1469	1595	1933	958	1226	1347	1908.83	1312.17	1877.52	1152.84	1847.3	1245.62	1708.16	1139.29	1835.45	1212.48	0.599262	1.45117e-08	1.8771e-07	0.598895	4.3381e-08	5.00124e-07
ENSMFAG00000044067	DDX50	9	66757513	66804561	-	ensembl	protein_coding	chr9	assembled-molecule	ENSG00000107625	2097	1870	1614	1837	1917	984	1545	1790	1905.19	1427.43	2062.84	1327.75	1832.01	1279.43	2152.62	1513.98	1988.17	1387.15	0.519283	8.06749e-07	7.63917e-06	0.517972	7.82549e-06	6.21611e-05
ENSMFAG00000003095	TPRN	15	1079529	1087803	+	ensembl	protein_coding	chr15	assembled-molecule	ENSG00000176058	2096	1015	1299	1146	1483	638	800	931	1904.28	774.783	1660.24	828.307	1417.25	829.548	1114.62	787.436	1524.1	805.019	0.895325	3.3779e-07	3.4463e-06	0.921861	1.69306e-07	1.77543e-06
ENSMFAG00000039424	ARAP1	14	67866386	67921481	-	ensembl	protein_coding	chr14	assembled-molecule	ENSG00000186635	2093	591	1285	1080	1430	429	897	580	1901.56	451.13	1642.35	780.603	1366.6	557.8	1249.77	490.562	1540.07	570.024	1.44599	1.38281e-12	2.92019e-11	1.43375	1.64814e-11	2.99589e-10
ENSMFAG00000041691	DZIP1L	2	40192403	40265403	-	ensembl	protein_coding	chr2	assembled-molecule	ENSG00000158163	2093	1080	1479	1055	1832	648	1260	765	1901.56	824.4	1890.3	762.534	1750.78	842.55	1755.53	647.034	1824.54	769.129	1.25262	2.32218e-22	1.05886e-20	1.24739	5.25106e-22	2.57997e-20
ENSMFAG00000045145	IFFO1	11	6796574	6812524	-	ensembl	protein_coding	chr11	assembled-molecule	ENSG00000010295	2090	2116	1550	2463	1537	1524	1309	1880	1898.83	1615.21	1981.05	1780.21	1468.86	1981.55	1823.8	1590.1	1793.13	1741.77	0.0397298	0.800484	0.889122	0.0422374	0.764195	0.871034
ENSMFAG00000038514	CYC1	8	145734247	145737172	+	ensembl	protein_coding	chr8	assembled-molecule	ENSG00000179091	2090	2196	1457	2157	1672	1277	1236	1554	1898.83	1676.28	1862.18	1559.04	1597.87	1660.4	1722.09	1314.37	1770.24	1552.52	0.192676	0.126882	0.264592	0.189668	0.141918	0.286565
ENSMFAG00000032890	NOC2L	1	227470209	227485265	+	ensembl	protein_coding	chr1	assembled-molecule	ENSG00000188976	2087	2579	1312	2833	1597	1601	858	2396	1896.11	1968.64	1676.86	2047.64	1526.2	2081.67	1195.43	2026.53	1573.65	2031.12	-0.386314	0.0111249	0.0383534	-0.367098	0.0156866	0.0512708
ENSMFAG00000039711	MAGED1	X	50292344	50307500	+	ensembl	protein_coding	chrX	assembled-molecule	ENSG00000179222	2087	2883	1457	3063	1658	1821	1516	2852	1896.11	2200.69	1862.18	2213.88	1584.49	2367.72	2112.21	2412.21	1863.75	2298.63	-0.308239	0.00983237	0.0346286	-0.303097	0.012526	0.0424695
ENSMFAG00000035582	RTRAF	7	116169058	116184143	+	ensembl	protein_coding	chr7	assembled-molecule	ENSG00000087302	2085	1443	1616	2026	2058	1067	1217	1577	1894.29	1101.49	2065.4	1464.35	1966.76	1387.35	1695.62	1333.82	1905.52	1321.75	0.532412	2.45238e-05	0.000174434	0.528311	8.62143e-05	0.000546569
ENSMFAG00000044368	PCNX3	14	8848438	8870122	-	ensembl	protein_coding	chr14	assembled-molecule	ENSG00000197136	2085	2572	1096	2957	1919	1598	951	2335	1894.29	1963.29	1400.79	2137.26	1833.92	2077.77	1325.01	1974.93	1613.5	2038.32	-0.353229	0.0168828	0.0541868	-0.335793	0.0242263	0.0726312
ENSMFAG00000045132	ENSMFAG00000045132	6	137658993	137681423	-	ensembl	protein_coding	chr6	assembled-molecule	ENSG00000113013	2084	2416	1560	1989	1904	1241	1069	2441	1893.38	1844.21	1993.83	1437.61	1819.59	1613.59	1489.42	2064.59	1799.05	1740	0.0539545	0.761015	0.871658	0.0483707	0.756741	0.865847
ENSMFAG00000031096	SNU13	10	9415994	9437284	+	ensembl	protein_coding	chr10	assembled-molecule	ENSG00000100138	2082	1936	1380	2771	1584	1297	1022	1820	1891.56	1477.81	1763.77	2002.83	1513.77	1686.4	1423.93	1539.35	1648.26	1676.6	-0.0235917	0.869706	0.929112	-0.0242766	0.873402	0.934014
ENSMFAG00000002945	TP53BP1	7	20383697	20495418	-	ensembl	protein_coding	chr7	assembled-molecule	ENSG00000067369	2082	2718	1608	2609	2138	1455	1357	2509	1891.56	2074.74	2055.18	1885.73	2043.21	1891.84	1890.68	2122.1	1970.16	1993.6	-0.0163677	0.886113	0.938488	-0.0173886	0.865032	0.930046
ENSMFAG00000043248	FBXL6	8	146010407	146013456	-	ensembl	protein_coding	chr8	assembled-molecule	ENSG00000182325	2081	2203	1348	2275	1297	1214	1411	1796	1890.65	1681.62	1722.87	1644.33	1239.5	1578.48	1965.92	1519.05	1704.73	1605.87	0.0661707	0.670853	0.810705	0.0855011	0.593513	0.753678
ENSMFAG00000004028	CDIPT	20	28317826	28324053	-	ensembl	protein_coding	chr20	assembled-molecule	ENSG00000103502	2081	1942	1233	1864	1411	1076	1083	1813	1890.65	1482.39	1575.89	1347.26	1348.44	1399.05	1508.92	1533.43	1580.98	1440.53	0.126269	0.336948	0.528168	0.134489	0.330557	0.516166
ENSMFAG00000040082	KIAA0556	20	26476411	26710674	+	ensembl	protein_coding	chr20	assembled-molecule	ENSG00000047578	2080	1683	1050	1311	1356	656	1103	1207	1889.75	1284.69	1342	947.565	1295.88	852.952	1536.79	1020.88	1516.1	1026.52	0.562808	2.70111e-07	2.78014e-06	0.561962	0.00198142	0.00878908
ENSMFAG00000040277	LASP1	16	50382208	50441244	+	ensembl	protein_coding	chr16	assembled-molecule	ENSG00000002834	2080	1845	1509	2370	1755	1176	1255	1848	1889.75	1408.35	1928.64	1712.99	1677.19	1529.07	1748.57	1563.03	1811.04	1553.36	0.223131	0.051012	0.132094	0.221146	0.0560296	0.142202
ENSMFAG00000031035	ARAF	X	46020567	46031569	+	ensembl	protein_coding	chrX	assembled-molecule	ENSG00000078061	2076	2376	1127	2630	1337	1117	808	2226	1886.11	1813.68	1440.41	1900.91	1277.72	1452.36	1125.77	1882.74	1432.5	1762.42	-0.316194	0.0571132	0.144188	-0.298768	0.0984878	0.218052
ENSMFAG00000041318	CCDC84	14	115038168	115044298	+	ensembl	protein_coding	chr14	assembled-molecule	ENSG00000186166	2076	2649	1564	2454	2023	1267	1349	2263	1886.11	2022.07	1998.94	1773.7	1933.31	1647.39	1879.53	1914.04	1924.47	1839.3	0.0686294	0.555002	0.722764	0.0643901	0.556329	0.725033
ENSMFAG00000045278	DDIT3	11	56497584	56499200	-	ensembl	protein_coding	chr11	assembled-molecule	ENSG00000175197	2075	3252	1652	2674	1653	1667	1287	2726	1885.2	2482.36	2111.41	1932.72	1579.71	2167.49	1793.15	2305.64	1842.37	2222.05	-0.27241	0.0555328	0.141338	-0.270746	0.0469587	0.123886
ENSMFAG00000044772	MMS19	9	96280842	96319400	-	ensembl	protein_coding	chr9	assembled-molecule	ENSG00000155229	2071	1626	1680	1838	1637	889	983	1690	1881.57	1241.18	2147.2	1328.47	1564.42	1155.91	1369.59	1429.4	1740.7	1288.74	0.418732	0.0120373	0.040988	0.433376	0.0088874	0.0317725
ENSMFAG00000038469	SMARCD2	16	61128727	61135249	-	ensembl	protein_coding	chr16	assembled-molecule	ENSG00000108604	2070	1311	1463	1342	1738	861	861	1230	1880.66	1000.73	1869.85	969.972	1660.95	1119.5	1199.61	1040.33	1652.77	1032.63	0.6598	0.00013416	0.000804859	0.679879	4.2448e-05	0.000290612
ENSMFAG00000042083	NR2F1	6	91997635	92007551	+	ensembl	protein_coding	chr6	assembled-molecule	ENSG00000175745	2067	2213	1489	2406	2450	1475	1309	1979	1877.94	1689.26	1903.08	1739.01	2341.38	1917.84	1823.8	1673.83	1986.55	1754.98	0.173692	0.0819536	0.190626	0.179989	0.15172	0.300224
ENSMFAG00000003498	GPAT4	8	42538391	42574371	+	ensembl	protein_coding	chr8	assembled-molecule	ENSG00000158669	2059	1437	1360	1813	1989	1174	1095	1436	1870.67	1096.91	1738.21	1310.4	1900.82	1526.47	1525.64	1214.56	1758.83	1287.09	0.456131	0.00077088	0.00382371	0.452454	0.00185232	0.00830016
ENSMFAG00000028601	ACTR1B	13	1784050	1792347	-	ensembl	protein_coding	chr13	assembled-molecule	ENSG00000115073	2059	2503	1203	2469	1602	1833	1166	2480	1870.67	1910.62	1537.55	1784.55	1530.97	2383.33	1624.56	2097.57	1640.94	2044.02	-0.312542	0.0273194	0.0806588	-0.315558	0.021105	0.0650719
ENSMFAG00000037748	UPF1	19	19289158	19328317	+	ensembl	protein_coding	chr19	assembled-molecule	ENSG00000005007	2058	2176	1491	2346	1835	1454	1542	1865	1869.76	1661.01	1905.64	1695.64	1753.64	1890.54	2148.44	1577.41	1919.37	1706.15	0.16923	0.205896	0.375962	0.169986	0.151219	0.299505
ENSMFAG00000028991	DAPK3	19	3963736	3982343	-	ensembl	protein_coding	chr19	assembled-molecule	ENSG00000167657	2055	2723	1141	2759	2006	2409	947	2228	1867.03	2078.56	1458.31	1994.15	1917.06	3132.26	1319.44	1884.43	1640.46	2272.35	-0.456953	0.000612809	0.00311441	-0.468517	0.0177277	0.0566345
ENSMFAG00000032162	RUVBL2	19	49818739	49845167	+	ensembl	protein_coding	chr19	assembled-molecule	ENSG00000183207	2055	1824	1533	3114	2050	1117	1378	1784	1867.03	1392.32	1959.32	2250.74	1959.11	1452.36	1919.94	1508.9	1926.35	1651.08	0.25075	0.10445	0.229449	0.221737	0.189482	0.350414
ENSMFAG00000037492	DENND4B	1	97920138	97936855	+	ensembl	protein_coding	chr1	assembled-molecule	ENSG00000198837	2054	2442	1689	2619	1799	1607	1256	2324	1866.12	1864.06	2158.7	1892.96	1719.24	2089.47	1749.96	1965.63	1873.51	1953.03	-0.0639288	0.615746	0.770816	-0.0597289	0.613409	0.768859
ENSMFAG00000043406	TFIP11	10	25011052	25030811	+	ensembl	protein_coding	chr10	assembled-molecule	ENSG00000100109	2051	1737	1348	1895	2232	1247	1421	1387	1863.4	1325.91	1722.87	1369.67	2133.04	1621.39	1979.85	1173.12	1924.79	1372.52	0.492709	9.81251e-05	0.00060786	0.48925	0.000469378	0.00249236
ENSMFAG00000035425	NOVA1	7	90232097	90381913	-	ensembl	protein_coding	chr7	assembled-molecule	ENSG00000139910	2050	2346	1499	2441	2350	1657	1144	2276	1862.49	1790.78	1915.86	1764.31	2245.81	2154.48	1593.91	1925.03	1904.52	1908.65	-0.00841078	0.944315	0.970473	-0.00171946	0.990224	0.994869
ENSMFAG00000042965	NOP16	6	176133859	176139204	-	ensembl	protein_coding	chr6	assembled-molecule	ENSG00000048162	2048	758	1537	779	984	449	1032	871	1860.67	578.607	1964.43	563.046	940.374	583.804	1437.86	736.688	1550.84	615.536	1.28768	2.21555e-08	2.79063e-07	1.33283	5.60116e-09	7.32139e-08
ENSMFAG00000043962	RPL18A	19	18210179	18213909	+	ensembl	protein_coding	chr19	assembled-molecule	#N/A	2048	1710	1173	4619	1839	2016	919	1762	1860.67	1305.3	1499.2	3338.52	1757.47	2621.27	1280.42	1490.29	1599.44	2188.85	-0.36148	0.150784	0.300373	-0.452096	0.0947412	0.211953
ENSMFAG00000001567	ENSMFAG00000001567	16	7545342	7586479	+	ensembl	protein_coding	chr16	assembled-molecule	#N/A	2047	1599	1838	2006	1771	1181	1384	1861	1859.76	1220.57	2349.14	1449.9	1692.48	1535.57	1928.3	1574.03	1957.42	1445.02	0.435072	0.00260873	0.0111954	0.437818	0.00298007	0.0125143
ENSMFAG00000003608	ENSMFAG00000003608	16	32818397	32935065	+	ensembl	protein_coding	chr16	assembled-molecule	ENSG00000141279	2045	2060	1477	1719	2074	1094	1515	1757	1857.95	1572.47	1887.74	1242.46	1982.05	1422.45	2110.82	1486.06	1959.64	1430.86	0.456739	0.000114217	0.000696218	0.453482	0.000160008	0.000949873
ENSMFAG00000030387	TARS2	1	101565363	101587073	-	ensembl	protein_coding	chr1	assembled-molecule	ENSG00000143374	2039	1800	1217	1593	2086	1037	1104	1489	1852.5	1374	1555.44	1151.39	1993.52	1348.34	1538.18	1259.39	1734.91	1283.28	0.429617	0.000139875	0.000835465	0.436467	0.0015011	0.00690226
ENSMFAG00000039732	TRIP10	19	6940219	6956627	+	ensembl	protein_coding	chr19	assembled-molecule	ENSG00000125733	2038	1631	1288	1702	1868	1108	1105	1050	1851.59	1245	1646.19	1230.17	1785.18	1440.66	1539.57	888.086	1705.63	1200.98	0.5232	0.000115245	0.000702225	0.507519	0.00214825	0.00939928
ENSMFAG00000002407	TOMM40	19	45636554	45649369	+	ensembl	protein_coding	chr19	assembled-molecule	ENSG00000130204	2036	1540	872	1778	1411	1100	902	1564	1849.77	1175.53	1114.5	1285.1	1348.44	1430.26	1256.74	1322.83	1392.36	1303.43	0.0720402	0.696899	0.82972	0.0967982	0.580921	0.744537
ENSMFAG00000039855	PBXIP1	1	96852098	96862815	+	ensembl	protein_coding	chr1	assembled-molecule	ENSG00000163346	2034	1194	1646	1137	2069	871	1286	1224	1847.95	911.42	2103.74	821.802	1977.27	1132.5	1791.76	1035.25	1930.18	975.245	0.992825	3.20353e-11	5.81695e-10	0.986786	2.03638e-12	4.31151e-11
ENSMFAG00000042117	ENSMFAG00000042117	1	227485316	227504841	-	ensembl	protein_coding	chr1	assembled-molecule	ENSG00000187634	2033	6599	1014	6794	1382	3322	987	5166	1847.05	5037.24	1295.99	4910.57	1320.73	4319.37	1375.17	4369.38	1459.73	4659.14	-1.68555	3.56935e-48	5.11106e-46	-1.67363	1.99013e-31	1.85727e-29
ENSMFAG00000001081	SAT2	16	7701403	7703066	-	ensembl	protein_coding	chr16	assembled-molecule	ENSG00000141504	2033	2498	1399	2425	1987	1592	1113	2051	1847.05	1906.81	1788.05	1752.74	1898.91	2069.97	1550.72	1734.73	1771.18	1866.06	-0.075484	0.459795	0.642517	-0.0737676	0.542886	0.714256
ENSMFAG00000038627	RBBP6	20	23438312	23469543	+	ensembl	protein_coding	chr20	assembled-molecule	ENSG00000122257	2033	2289	1158	2226	1765	1042	1236	1858	1847.05	1747.27	1480.03	1608.91	1686.75	1354.84	1722.09	1571.49	1683.98	1570.63	0.101511	0.417413	0.604992	0.0999364	0.444373	0.630542
ENSMFAG00000033092	PALM	19	471435	505577	+	ensembl	protein_coding	chr19	assembled-molecule	ENSG00000099864	2032	4646	1596	4650	2189	4050	1193	4462	1846.14	3546.45	2039.84	3360.93	2091.95	5265.94	1662.18	3773.94	1910.03	3986.81	-1.04432	1.00419e-14	2.63121e-13	-1.06078	8.73924e-11	1.42151e-09
ENSMFAG00000042265	ANKRD10	17	93266111	93302953	-	ensembl	protein_coding	chr17	assembled-molecule	ENSG00000088448	2031	2390	1411	1639	2022	1302	1320	1919	1845.23	1824.37	1803.39	1184.64	1932.35	1692.9	1839.13	1623.08	1855.03	1581.25	0.247508	0.0807843	0.188686	0.231009	0.125931	0.262796
ENSMFAG00000032189	RARA	16	51966874	52007882	+	ensembl	protein_coding	chr16	assembled-molecule	ENSG00000131759	2030	2306	1314	2363	1420	1766	1106	1939	1844.32	1760.25	1679.42	1707.93	1357.04	2296.21	1540.97	1640	1605.44	1851.1	-0.199645	0.250867	0.431888	-0.204316	0.193806	0.355812
ENSMFAG00000036879	JARID2	4	155238175	155537670	-	ensembl	protein_coding	chr4	assembled-molecule	ENSG00000008083	2023	3208	1669	2677	2325	2047	1566	2715	1837.96	2448.77	2133.14	1934.88	2221.92	2661.58	2181.88	2296.34	2093.72	2335.39	-0.152307	0.251149	0.4321	-0.157179	0.243732	0.41674
ENSMFAG00000030995	ENSMFAG00000030995	6	148824030	148883283	-	ensembl	protein_coding	chr6	assembled-molecule	#N/A	2021	1985	1802	1846	1998	1246	1594	1670	1836.14	1515.22	2303.13	1334.25	1909.42	1620.09	2220.89	1412.48	2067.39	1470.51	0.488675	0.000862499	0.00421666	0.491517	0.000147791	0.000882996
ENSMFAG00000003638	BTBD2	19	1830758	1846282	-	ensembl	protein_coding	chr19	assembled-molecule	ENSG00000133243	2018	2322	1117	2718	1462	1678	1104	1809	1833.42	1772.46	1427.63	1964.52	1397.18	2181.79	1538.18	1530.05	1549.1	1862.2	-0.261378	0.114621	0.246	-0.264569	0.0867872	0.198126
ENSMFAG00000040003	ENSMFAG00000040003	16	43511905	43519047	-	ensembl	protein_coding	chr16	assembled-molecule	ENSG00000266086	2015	2012	1637	2218	1882	1324	1324	1888	1830.69	1535.83	2092.24	1603.13	1798.56	1721.51	1844.7	1596.86	1891.55	1614.33	0.227659	0.0426907	0.114751	0.228901	0.0325625	0.0923998
ENSMFAG00000002750	TARDBP	1	217111160	217128993	-	ensembl	protein_coding	chr1	assembled-molecule	ENSG00000120948	2013	1397	1535	1910	1377	859	1013	1459	1828.87	1066.38	1961.87	1380.51	1315.95	1116.9	1411.39	1234.02	1629.52	1199.45	0.430053	0.00472627	0.0186087	0.441628	0.00957586	0.0337621
ENSMFAG00000041730	RASD1	16	17815150	17820077	-	ensembl	protein_coding	chr16	assembled-molecule	ENSG00000108551	2011	2345	1414	1885	1494	1348	1119	1840	1827.06	1790.02	1807.22	1362.44	1427.76	1752.71	1559.08	1556.26	1655.28	1615.36	0.0361858	0.812264	0.897044	0.0357695	0.805101	0.896358
ENSMFAG00000002711	ENSMFAG00000002711	7	87927438	87940960	+	ensembl	protein_coding	chr7	assembled-molecule	ENSG00000092098	2010	2541	1528	2908	1493	1509	1088	2676	1826.15	1939.63	1952.93	2101.85	1426.81	1962.05	1515.89	2263.35	1680.44	2066.72	-0.306645	0.0273112	0.0806492	-0.298749	0.032192	0.0916442
ENSMFAG00000032126	TAB1	10	11751945	11792424	-	ensembl	protein_coding	chr10	assembled-molecule	ENSG00000100324	2007	1095	1734	1112	1813	699	1167	812	1823.42	835.85	2216.22	803.732	1732.62	908.862	1625.96	686.786	1849.55	808.808	1.1913	5.51432e-17	1.70808e-15	1.19427	2.89961e-15	8.32268e-14
ENSMFAG00000037803	DDRGK1	10	59309446	59325770	+	ensembl	protein_coding	chr10	assembled-molecule	ENSG00000198171	2006	1277	1407	1470	1966	858	1280	917	1822.51	974.777	1798.28	1062.49	1878.84	1115.6	1783.4	775.595	1820.76	982.115	0.902957	4.37527e-11	7.83995e-10	0.891678	2.99276e-10	4.57822e-09
ENSMFAG00000038153	KLC4	4	127499958	127517818	-	ensembl	protein_coding	chr4	assembled-molecule	ENSG00000137171	2006	2352	1119	2341	1810	1478	949	1894	1822.51	1795.36	1430.19	1692.03	1729.75	1921.74	1322.22	1601.94	1576.17	1752.77	-0.161405	0.158316	0.311	-0.151502	0.291705	0.473513
ENSMFAG00000003264	PAK1	14	72650106	72737991	-	ensembl	protein_coding	chr14	assembled-molecule	ENSG00000149269	2006	2518	1602	2991	1564	1131	1196	2112	1822.51	1922.07	2047.51	2161.84	1494.66	1470.56	1666.36	1786.32	1757.76	1835.2	-0.0584261	0.551341	0.719777	-0.0633765	0.69013	0.82265
ENSMFAG00000037891	ANAPC4	5	24571042	24612872	+	ensembl	protein_coding	chr5	assembled-molecule	ENSG00000053900	2005	1939	1797	1861	2702	1386	1493	1968	1821.61	1480.1	2296.74	1345.09	2582.21	1802.12	2080.17	1664.53	2195.18	1572.96	0.47782	0.000273106	0.00151949	0.481755	0.00164152	0.00748
ENSMFAG00000029205	MGAT4B	6	179786493	179795760	-	ensembl	protein_coding	chr6	assembled-molecule	ENSG00000161013	2005	2476	1409	2685	1940	1857	1115	2489	1821.61	1890.01	1800.83	1940.67	1853.99	2414.53	1553.51	2105.19	1757.48	2087.6	-0.244545	0.0488813	0.127568	-0.246775	0.0522453	0.134851
ENSMFAG00000034356	ENSMFAG00000034356	3	64136161	64144171	+	ensembl	protein_coding	chr3	assembled-molecule	ENSG00000106153	1998	1624	1446	1599	1605	844	1776	1583	1815.25	1239.65	1848.12	1155.73	1533.84	1097.4	2474.46	1338.9	1917.92	1207.92	0.649824	2.54224e-07	2.62822e-06	0.665754	6.03101e-05	0.000397272
ENSMFAG00000033894	DHX30	2	102874262	102921893	+	ensembl	protein_coding	chr2	assembled-molecule	ENSG00000132153	1998	2033	1182	2777	1770	1428	1088	1873	1815.25	1551.86	1510.71	2007.16	1691.53	1856.73	1515.89	1584.18	1633.34	1749.98	-0.0950763	0.511709	0.686204	-0.0985516	0.470674	0.653964
ENSMFAG00000003383	APC2	19	1238143	1262613	+	ensembl	protein_coding	chr19	assembled-molecule	ENSG00000115266	1996	3567	1345	3121	1305	1706	1001	2177	1813.43	2722.81	1719.04	2255.8	1247.14	2218.2	1394.67	1841.3	1543.57	2259.53	-0.55229	1.50125e-05	0.000112055	-0.549778	0.00127438	0.00598497
ENSMFAG00000034474	SV2A	1	102197624	102211970	+	ensembl	protein_coding	chr1	assembled-molecule	ENSG00000159164	1996	6091	1331	6669	1232	4453	912	6115	1813.43	4649.46	1701.14	4820.22	1177.38	5789.93	1270.67	5172.04	1490.66	5107.92	-1.79471	3.93338e-24	2.04486e-22	-1.7763	7.09519e-28	5.38751e-26
ENSMFAG00000032367	DBNL	KE145554.1	8635	23124	+	ensembl	protein_coding	chr3_KE145554_random	unlocalized-scaffold	ENSG00000136279	1994	2614	1098	2937	1434	1509	1069	1998	1811.61	1995.35	1403.35	2122.81	1370.42	1962.05	1489.42	1689.9	1518.7	1942.53	-0.358636	0.00872259	0.0313146	-0.354657	0.0107725	0.0372037
ENSMFAG00000031651	LARP1	6	154065909	154172960	+	ensembl	protein_coding	chr6	assembled-molecule	ENSG00000155506	1994	2375	1826	2218	1726	1294	1237	2408	1811.61	1812.92	2333.8	1603.13	1649.48	1682.5	1723.49	2036.68	1879.59	1783.81	0.0676007	0.675229	0.814185	0.0749486	0.619117	0.772971
ENSMFAG00000035418	ZNF16	8	146631765	146648809	-	ensembl	protein_coding	chr8	assembled-molecule	ENSG00000170631	1994	2274	1334	2387	1983	1109	1381	2353	1811.61	1735.82	1704.98	1725.28	1895.08	1441.96	1924.12	1990.16	1833.95	1723.3	0.0967115	0.451433	0.634859	0.0888311	0.495148	0.676214
ENSMFAG00000038713	TMCC2	1	63734114	63778707	+	ensembl	protein_coding	chr1	assembled-molecule	ENSG00000133069	1991	802	1609	777	1575	388	1269	750	1808.89	612.193	2056.45	561.601	1505.17	504.49	1768.07	634.347	1784.65	578.158	1.62334	3.26937e-33	2.52935e-31	1.62398	3.72006e-28	2.9313e-26
ENSMFAG00000034278	ANKRD6	4	84350271	84462278	-	ensembl	protein_coding	chr4	assembled-molecule	ENSG00000135299	1989	1407	1455	991	2494	498	1926	938	1807.07	1074.01	1859.63	716.276	2383.43	647.516	2683.46	793.357	2183.4	807.789	1.44158	9.11299e-12	1.7584e-10	1.43306	5.88308e-13	1.33347e-11
ENSMFAG00000035888	CNOT1	20	46568463	46698657	-	ensembl	protein_coding	chr20	assembled-molecule	ENSG00000125107	1988	2310	1438	2059	2229	1512	1313	1955	1806.16	1763.3	1837.9	1488.21	2130.18	1965.95	1829.38	1653.53	1900.9	1717.75	0.149808	0.163219	0.317983	0.14749	0.255555	0.431086
ENSMFAG00000025542	PINK1	1	207742644	207760487	-	ensembl	protein_coding	chr1	assembled-molecule	ENSG00000158828	1987	1560	1550	1702	1680	831	880	1303	1805.25	1190.8	1981.05	1230.17	1605.52	1080.49	1226.09	1102.07	1654.48	1150.88	0.504794	0.000447342	0.0023663	0.523614	0.0014804	0.00682022
ENSMFAG00000045390	KMT2E	3	137430341	137533802	+	ensembl	protein_coding	chr3	assembled-molecule	ENSG00000005483	1986	2257	1183	1844	2103	1334	1449	1653	1804.34	1722.84	1511.99	1332.81	2009.76	1734.51	2018.86	1398.1	1836.24	1547.07	0.247196	0.055034	0.140218	0.247981	0.104031	0.227406
ENSMFAG00000041680	DUSP26	8	34261669	34273257	-	ensembl	protein_coding	chr8	assembled-molecule	ENSG00000133878	1985	2468	1342	2577	1887	1660	803	2156	1803.44	1883.91	1715.2	1862.61	1803.34	2158.39	1118.8	1823.54	1610.2	1932.11	-0.284353	0.0591124	0.14834	-0.261593	0.123851	0.259622
ENSMFAG00000039056	ZNF692	1	106178	115431	+	ensembl	protein_coding	chr1	assembled-molecule	ENSG00000171163	1984	2368	1362	2344	1748	1518	1279	2189	1802.53	1807.57	1740.76	1694.2	1670.5	1973.75	1782	1851.45	1748.95	1831.74	-0.064868	0.554438	0.722261	-0.0659414	0.51817	0.69465
ENSMFAG00000003425	ENSMFAG00000003425	6	135002534	135011476	+	ensembl	protein_coding	chr6	assembled-molecule	#N/A	1983	1805	1356	1481	1741	751	1252	1089	1801.62	1377.82	1733.1	1070.44	1663.81	976.474	1744.39	921.072	1735.73	1086.45	0.691795	9.18514e-07	8.61593e-06	0.674946	9.50543e-06	7.40616e-05
ENSMFAG00000044771	BABAM1	19	17591255	17603755	+	ensembl	protein_coding	chr19	assembled-molecule	ENSG00000105393	1983	1419	1248	1616	1462	796	1049	1252	1801.62	1083.17	1595.06	1168.01	1397.18	1034.98	1461.55	1058.94	1563.85	1086.28	0.521202	2.53816e-05	0.000179519	0.525514	4.56838e-05	0.000310097
ENSMFAG00000003090	HARS2	6	139819971	139828161	+	ensembl	protein_coding	chr6	assembled-molecule	ENSG00000112855	1980	1995	1410	1923	2318	1228	1464	1659	1798.89	1522.85	1802.11	1389.91	2215.23	1596.69	2039.76	1403.18	1964	1478.15	0.406327	0.000303114	0.00166994	0.410759	0.000810891	0.00404719
ENSMFAG00000003143	ENSMFAG00000003143	11	52159710	52164143	+	ensembl	protein_coding	chr11	assembled-molecule	ENSG00000123349	1980	2175	1523	2479	1970	1506	1233	2146	1798.89	1660.25	1946.54	1791.77	1882.66	1958.15	1717.91	1815.08	1836.5	1806.31	0.0252493	0.811928	0.896929	0.0248747	0.816464	0.902618
ENSMFAG00000038256	PSMD3	16	51596914	51618920	+	ensembl	protein_coding	chr16	assembled-molecule	ENSG00000108344	1980	1759	1128	1998	1333	1135	919	1404	1798.89	1342.7	1441.69	1444.12	1273.9	1475.76	1280.42	1187.5	1448.73	1362.52	0.0798199	0.596822	0.756451	0.0895443	0.565028	0.732144
ENSMFAG00000003465	EIF3G	19	10370353	10375199	-	ensembl	protein_coding	chr19	assembled-molecule	ENSG00000130811	1977	1671	1338	2560	1979	1197	1123	1881	1796.17	1275.53	1710.09	1850.32	1891.26	1556.38	1564.65	1590.94	1740.54	1568.29	0.159412	0.288334	0.475863	0.150753	0.297655	0.479955
ENSMFAG00000001733	ENSMFAG00000001733	20	57601493	57618477	+	ensembl	protein_coding	chr20	assembled-molecule	ENSG00000132612	1976	1658	1229	2167	1493	1094	910	1509	1795.26	1265.61	1570.78	1566.27	1426.81	1422.45	1267.88	1276.31	1515.18	1382.66	0.126405	0.389872	0.581266	0.13284	0.375342	0.563895
ENSMFAG00000044671	CCAR2	8	22774931	22789846	+	ensembl	protein_coding	chr8	assembled-molecule	ENSG00000158941	1975	2270	1437	2117	2167	1729	1211	1925	1794.35	1732.77	1836.62	1530.13	2070.93	2248.1	1687.26	1628.16	1847.29	1784.79	0.0614518	0.598929	0.757959	0.0512454	0.736035	0.852344
ENSMFAG00000001301	NBR1	16	54928213	54968878	+	ensembl	protein_coding	chr16	assembled-molecule	ENSG00000188554	1974	1653	1356	1932	1650	1045	1259	1564	1793.44	1261.79	1733.1	1396.41	1576.85	1358.74	1754.14	1322.83	1714.38	1334.94	0.360763	0.0017296	0.00781024	0.360855	0.000602432	0.00311471
ENSMFAG00000042676	ENSMFAG00000042676	16	51635257	51676256	-	ensembl	protein_coding	chr16	assembled-molecule	ENSG00000008838	1974	1456	989	1640	1485	935	846	1249	1793.44	1111.41	1264.04	1185.36	1419.16	1215.72	1178.71	1056.4	1413.84	1142.22	0.291821	0.0609611	0.15172	0.30935	0.0533261	0.13709
ENSMFAG00000033478	QARS	2	104260842	104270368	-	ensembl	protein_coding	chr2	assembled-molecule	ENSG00000172053	1973	2313	1562	3376	1830	1354	1377	2202	1792.53	1765.59	1996.38	2440.11	1748.87	1760.51	1918.55	1862.44	1864.08	1957.16	-0.058935	0.609742	0.766302	-0.0713165	0.615751	0.770092
ENSMFAG00000038876	NPR2	15	43300378	43320605	-	ensembl	protein_coding	chr15	assembled-molecule	ENSG00000159899	1973	2213	1590	2338	1889	1273	1045	1839	1792.53	1689.26	2032.17	1689.86	1805.25	1655.2	1455.98	1555.42	1771.48	1647.43	0.0961342	0.4099	0.59882	0.105075	0.421529	0.608849
ENSMFAG00000002639	GRM6	6	178884056	178897914	-	ensembl	protein_coding	chr6	assembled-molecule	ENSG00000113262	1966	340	1327	222	1698	183	1133	168	1786.17	259.533	1696.03	160.457	1622.72	237.942	1578.59	142.094	1670.88	200.007	3.10417	3.55359e-56	6.37459e-54	3.06611	5.05803e-50	1.05618e-47
ENSMFAG00000033641	HDLBP	12	131186312	131231783	-	ensembl	protein_coding	chr12	assembled-molecule	ENSG00000115677	1966	2469	1435	4251	1994	1895	825	2704	1786.17	1884.67	1834.06	3072.54	1905.6	2463.94	1149.46	2287.03	1668.82	2427.05	-0.545243	0.00202154	0.00897948	-0.539787	0.00642607	0.0240906
ENSMFAG00000037912	RPL27	16	54767217	54773697	+	ensembl	protein_coding	chr16	assembled-molecule	ENSG00000131469	1964	1539	1379	5497	1435	1831	950	1686	1784.36	1174.77	1762.49	3973.13	1371.38	2380.73	1323.62	1426.01	1560.46	2238.66	-0.371954	0.171875	0.330042	-0.520631	0.0933532	0.20938
ENSMFAG00000032686	ANOS1	X	6158052	6371198	-	ensembl	protein_coding	chrX	assembled-molecule	ENSG00000011201	1961	237	1440	130	1613	76	1847	176	1781.63	180.91	1840.46	93.9615	1541.49	98.8176	2573.39	148.86	1934.24	130.637	3.9121	3.17435e-77	8.93416e-75	3.883	9.81423e-57	2.68765e-54
ENSMFAG00000046037	DYNC1I2	12	60603195	60665326	+	ensembl	protein_coding	chr12	assembled-molecule	ENSG00000077380	1961	1624	1350	1788	1609	928	1309	1785	1781.63	1239.65	1725.43	1292.33	1537.66	1206.62	1823.8	1509.75	1717.13	1312.09	0.3911	0.000461948	0.00243331	0.387245	0.00221762	0.00964723
ENSMFAG00000000366	ENSMFAG00000000366	7	47211273	47213726	+	ensembl	protein_coding	chr7	assembled-molecule	ENSG00000137818	1961	1568	1307	7499	1608	2326	832	1916	1781.63	1196.91	1670.47	5420.13	1536.71	3024.34	1159.21	1620.55	1537	2815.48	-0.652243	0.149232	0.298076	-0.873192	0.0831696	0.19159
ENSMFAG00000027020	UBE2O	16	73764347	73831451	-	ensembl	protein_coding	chr16	assembled-molecule	ENSG00000175931	1961	2813	1221	2653	2073	1755	1212	2410	1781.63	2147.26	1560.55	1917.54	1981.09	2281.91	1688.65	2038.37	1752.98	2096.27	-0.260413	0.00573177	0.0219999	-0.256677	0.0352412	0.0984987
ENSMFAG00000040158	USP7	20	9184994	9260175	-	ensembl	protein_coding	chr20	assembled-molecule	ENSG00000187555	1961	2366	1446	2430	1977	1535	1498	1907	1781.63	1806.05	1848.12	1756.36	1889.35	1995.86	2087.13	1612.93	1901.56	1792.8	0.0862049	0.496747	0.673989	0.0852548	0.465224	0.649146
ENSMFAG00000034239	PPP1R12A	11	78969445	79130722	-	ensembl	protein_coding	chr11	assembled-molecule	ENSG00000058272	1960	2189	1617	2455	1904	1236	1111	2056	1780.72	1670.94	2066.68	1774.43	1819.59	1607.09	1547.93	1738.96	1803.73	1697.85	0.0813825	0.504203	0.679935	0.0870551	0.480762	0.663236
ENSMFAG00000032319	MDGA2	7	111027998	111860441	-	ensembl	protein_coding	chr7	assembled-molecule	ENSG00000139915	1959	1902	1458	2278	1947	690	1787	1394	1779.81	1451.86	1863.46	1646.49	1860.68	897.16	2489.79	1179.04	1998.44	1293.64	0.649511	0.00129354	0.00603306	0.625712	0.00187061	0.00836867
ENSMFAG00000034235	SKIV2L	4	138884021	138894911	-	ensembl	protein_coding	chr4	assembled-molecule	ENSG00000204351	1957	1896	1399	1654	1686	1166	844	1636	1778	1447.28	1788.05	1195.48	1611.25	1516.07	1175.93	1383.72	1588.31	1385.64	0.183866	0.27702	0.463137	0.198172	0.230213	0.400519
ENSMFAG00000030262	CNBP	11	88000992	88016395	+	ensembl	protein_coding	chr11	assembled-molecule	ENSG00000169714	1953	2115	1833	2022	2425	1068	2326	1953	1774.36	1614.45	2342.75	1461.46	2317.49	1388.65	3240.77	1651.84	2418.84	1529.1	0.632671	0.000124219	0.000751297	0.660606	0.000251477	0.00142937
ENSMFAG00000046150	CRTC2	1	97907481	97918608	+	ensembl	protein_coding	chr1	assembled-molecule	ENSG00000160741	1953	2088	1114	2101	1661	1489	827	1941	1774.36	1593.84	1423.8	1518.56	1587.36	1936.05	1152.24	1641.69	1484.44	1672.53	-0.182592	0.229985	0.406394	-0.170215	0.292354	0.474291
ENSMFAG00000000498	REXO1	19	1628682	1648924	-	ensembl	protein_coding	chr19	assembled-molecule	ENSG00000079313	1951	2946	1318	3129	1273	1998	1247	2636	1772.55	2248.78	1684.53	2261.58	1216.56	2597.86	1737.42	2229.52	1602.76	2334.44	-0.553734	0.000925094	0.00448108	-0.542594	0.000255806	0.00145003
ENSMFAG00000002601	NAP1L4	14	2906968	2954475	-	ensembl	protein_coding	chr14	assembled-molecule	ENSG00000205531	1951	2101	1547	2378	1882	1574	1196	1834	1772.55	1603.76	1977.21	1718.77	1798.56	2046.57	1666.36	1551.19	1803.67	1730.07	0.0661418	0.586193	0.748238	0.0612473	0.640452	0.787542
ENSMFAG00000037615	FAM207A	3	1746173	1784304	-	ensembl	protein_coding	chr3	assembled-molecule	ENSG00000160256	1951	1698	1347	2038	1468	1133	1238	1194	1772.55	1296.14	1721.59	1473.03	1402.92	1473.16	1724.88	1009.88	1655.48	1313.05	0.344436	0.0456276	0.120796	0.334537	0.0368034	0.101788
ENSMFAG00000039479	RPL18	19	49448760	49452952	-	ensembl	protein_coding	chr19	assembled-molecule	ENSG00000063177	1947	1788	1462	3642	2041	1705	1181	2350	1768.91	1364.84	1868.57	2632.37	1950.51	2216.9	1645.46	1987.62	1808.36	2050.43	-0.14532	0.390797	0.582165	-0.180932	0.339635	0.525484
ENSMFAG00000000428	ZNF410	7	138526613	138567118	+	ensembl	protein_coding	chr7	assembled-molecule	ENSG00000119725	1946	2190	1776	2100	1897	1381	1057	1781	1768	1671.7	2269.9	1517.84	1812.9	1795.62	1472.7	1506.36	1830.87	1622.88	0.16074	0.28389	0.471293	0.174551	0.257799	0.433515
ENSMFAG00000032375	C16orf58	20	30164714	30183979	-	ensembl	protein_coding	chr20	assembled-molecule	ENSG00000140688	1943	1880	1408	2278	1648	1456	1171	1643	1765.28	1435.07	1799.56	1646.49	1574.94	1893.14	1631.53	1389.64	1692.82	1591.09	0.0988002	0.49003	0.668387	0.0905058	0.510897	0.689158
ENSMFAG00000042235	SNRPN	7	2936654	2960336	+	ensembl	protein_coding	chr7	assembled-molecule	ENSG00000128739	1942	1948	1486	2264	1524	1530	1282	2087	1764.37	1486.97	1899.25	1636.38	1456.43	1989.36	1786.18	1765.18	1726.56	1719.47	0.00844051	0.957787	0.977367	0.00639364	0.964033	0.981254
ENSMFAG00000039920	MTOR	1	216880842	217031611	+	ensembl	protein_coding	chr1	assembled-molecule	ENSG00000198793	1941	2379	1347	2567	1847	1250	1156	2204	1763.46	1815.97	1721.59	1855.38	1765.11	1625.29	1610.63	1864.13	1715.2	1790.19	-0.0606077	0.593622	0.754108	-0.0621166	0.550621	0.720517
ENSMFAG00000001437	NELFB	15	1000634	1020741	-	ensembl	protein_coding	chr15	assembled-molecule	ENSG00000188986	1940	2154	1159	2380	1858	1835	1140	1519	1762.55	1644.22	1481.31	1720.22	1775.62	2385.93	1588.34	1284.76	1651.96	1758.78	-0.0594792	0.711653	0.838471	-0.0890119	0.633246	0.781976
ENSMFAG00000042512	ADNP	10	82725890	82767857	-	ensembl	protein_coding	chr10	assembled-molecule	ENSG00000101126	1939	1883	1512	1574	1874	1083	1151	1918	1761.64	1437.36	1932.48	1137.66	1790.92	1408.15	1603.66	1622.24	1772.18	1401.35	0.346917	0.0318511	0.0911851	0.33914	0.0170752	0.0548923
ENSMFAG00000000866	GOT2	20	46781170	46806743	-	ensembl	protein_coding	chr20	assembled-molecule	ENSG00000125166	1936	1496	1676	1522	1769	873	1196	1249	1758.92	1141.95	2142.09	1100.07	1690.57	1135.1	1666.36	1056.4	1814.48	1108.38	0.704657	3.36762e-08	4.07208e-07	0.710985	1.84973e-08	2.23587e-07
ENSMFAG00000039924	RPS10	4	136366637	136374390	+	ensembl	protein_coding	chr4	assembled-molecule	#N/A	1933	1483	1155	4333	1293	1343	1031	1734	1756.19	1132.02	1476.2	3131.81	1235.67	1746.21	1436.47	1466.61	1476.13	1869.16	-0.245965	0.348346	0.540311	-0.34072	0.205242	0.369563
ENSMFAG00000037249	BAP1	2	107677760	107687428	-	ensembl	protein_coding	chr2	assembled-molecule	ENSG00000163930	1932	2311	1825	2562	1659	1531	849	1966	1755.28	1764.06	2332.52	1851.76	1585.45	1990.66	1182.89	1662.84	1714.04	1817.33	-0.122328	0.472272	0.653225	-0.0840647	0.66377	0.804373
ENSMFAG00000003089	CDC34	19	274400	281252	+	ensembl	protein_coding	chr19	assembled-molecule	ENSG00000099804	1930	1350	995	1166	1831	860	964	839	1753.47	1030.5	1271.7	842.762	1749.82	1118.2	1343.12	709.623	1529.53	925.271	0.731222	7.56451e-09	1.02561e-07	0.726999	0.000124756	0.000759495
ENSMFAG00000031060	BTBD6	7	170614289	170616256	+	ensembl	protein_coding	chr7	assembled-molecule	ENSG00000184887	1929	1183	1534	1200	1504	585	968	949	1752.56	903.023	1960.6	867.337	1437.32	760.636	1348.69	802.661	1624.79	833.414	0.951074	1.15415e-12	2.45636e-11	0.962342	1.12585e-09	1.60884e-08
ENSMFAG00000002309	AARS	20	62386454	62424225	+	ensembl	protein_coding	chr20	assembled-molecule	ENSG00000090861	1929	2229	1520	2705	1501	1219	875	1827	1752.56	1701.47	1942.7	1955.12	1434.45	1584.98	1219.12	1545.27	1587.21	1696.71	-0.111574	0.364943	0.55702	-0.0963463	0.571514	0.737913
ENSMFAG00000041835	CEP250	10	66931824	66994616	+	ensembl	protein_coding	chr10	assembled-molecule	ENSG00000126001	1928	2394	1950	2953	1261	908	1318	1922	1751.65	1827.42	2492.28	2134.37	1205.09	1180.61	1836.34	1625.62	1821.34	1692.01	0.0924376	0.411391	0.600218	0.105082	0.652537	0.796131
ENSMFAG00000044125	ATP6V0C	20	2624800	2625904	+	ensembl	protein_coding	chr20	assembled-molecule	ENSG00000185883	1923	1885	1533	2565	1416	1835	1016	2201	1747.11	1438.88	1959.32	1853.93	1353.22	2385.93	1415.57	1861.6	1618.8	1885.08	-0.212022	0.296586	0.484874	-0.218944	0.239334	0.412215
ENSMFAG00000037730	ENSMFAG00000037730	6	52478912	52501054	-	ensembl	protein_coding	chr6	assembled-molecule	ENSG00000164172	1922	920	1830	925	1700	460	1350	668	1746.2	702.267	2338.91	668.572	1624.63	598.107	1880.93	564.992	1897.67	633.484	1.57471	1.18775e-26	7.07621e-25	1.58128	1.0807e-23	6.16145e-22
ENSMFAG00000031403	NRBP1	13	83395681	83412842	-	ensembl	protein_coding	chr13	assembled-molecule	ENSG00000115216	1921	1949	1239	2282	1582	1357	1491	2092	1745.29	1487.74	1583.56	1649.39	1511.86	1764.42	2077.38	1769.41	1729.52	1667.74	0.0457613	0.73508	0.854418	0.0522389	0.709425	0.835894
ENSMFAG00000030994	NCBP1	15	40105748	40144885	-	ensembl	protein_coding	chr15	assembled-molecule	ENSG00000136937	1920	1923	1561	1754	2083	1016	1432	1694	1744.38	1467.89	1995.1	1267.76	1990.65	1321.04	1995.18	1432.78	1931.33	1372.37	0.492648	7.92713e-05	0.000502144	0.492193	1.24073e-05	9.43828e-05
ENSMFAG00000031067	NDUFS3	14	19951516	19957005	-	ensembl	protein_coding	chr14	assembled-molecule	ENSG00000213619	1917	1746	1563	2252	1904	1108	1527	1460	1741.66	1332.78	1997.66	1627.7	1819.59	1440.66	2127.54	1234.86	1921.61	1409	0.450201	0.000928157	0.00449192	0.446884	0.000910382	0.00446242
ENSMFAG00000042655	EFTUD2	16	56665912	56709262	-	ensembl	protein_coding	chr16	assembled-molecule	ENSG00000108883	1917	2225	1520	2615	2217	1787	914	2016	1741.66	1698.42	1942.7	1890.07	2118.71	2323.51	1273.46	1705.12	1769.13	1904.28	-0.118105	0.366849	0.558572	-0.104975	0.563552	0.730854
ENSMFAG00000044075	ENSMFAG00000044075	15	11227281	11232204	+	ensembl	protein_coding	chr15	assembled-molecule	#N/A	1915	1494	1323	3495	1641	1661	1438	2098	1739.84	1140.42	1690.92	2526.12	1568.25	2159.69	2003.54	1774.48	1750.63	1900.18	-0.0653757	0.764736	0.873816	-0.118265	0.588616	0.75014
ENSMFAG00000044840	NDUFAF5	10	48654531	48690460	-	ensembl	protein_coding	chr10	assembled-molecule	ENSG00000101247	1909	1533	1508	1558	2004	962	1280	1407	1734.39	1170.19	1927.37	1126.09	1915.15	1250.82	1783.4	1190.04	1840.08	1184.29	0.63534	7.01975e-09	9.54125e-08	0.636588	1.04437e-09	1.5001e-08
ENSMFAG00000034657	SLC26A6	2	103752561	103763103	-	ensembl	protein_coding	chr2	assembled-molecule	ENSG00000225697	1908	2303	1281	2231	1194	1120	1039	2009	1733.48	1757.96	1637.24	1612.52	1141.06	1456.26	1447.62	1699.2	1489.85	1631.49	-0.144031	0.252329	0.433307	-0.131637	0.402682	0.591367
ENSMFAG00000000623	PSMD4	1	100733354	100743635	-	ensembl	protein_coding	chr1	assembled-molecule	ENSG00000159352	1906	2040	1432	2662	1461	1156	988	2137	1731.66	1557.2	1830.23	1924.04	1396.23	1503.07	1376.56	1807.47	1583.67	1697.94	-0.103561	0.446667	0.630907	-0.100994	0.504932	0.684095
ENSMFAG00000001146	UBL5	19	10056511	10059051	+	ensembl	protein_coding	chr19	assembled-molecule	#N/A	1905	1294	1977	1977	1398	845	1345	1255	1730.75	987.753	2526.79	1428.94	1336.02	1098.7	1873.96	1061.47	1866.88	1144.22	0.685376	4.24169e-06	3.51657e-05	0.705415	0.000605164	0.00312787
ENSMFAG00000008274	RF00002	20	31041381	31041533	+	ensembl	rRNA	chr20	assembled-molecule	ENSG00000276700	1904	2219	1508	3121	1126	1326	1311	2286	1729.84	1693.84	1927.37	2255.8	1076.08	1724.11	1826.59	1933.49	1639.97	1901.81	-0.23779	0.128192	0.266633	-0.21463	0.267863	0.445594
ENSMFAG00000045205	DPYSL3	6	146653016	146767545	-	ensembl	protein_coding	chr6	assembled-molecule	ENSG00000113657	1903	853	1756	1931	1456	759	1219	1015	1728.94	651.123	2244.33	1395.69	1391.45	986.876	1698.41	858.483	1765.78	973.043	0.89289	1.49391e-06	1.35106e-05	0.859313	0.000244452	0.00139514
ENSMFAG00000033053	EIF5	7	168628987	168637083	+	ensembl	protein_coding	chr7	assembled-molecule	ENSG00000100664	1903	2123	1527	2010	2158	1131	1632	2179	1728.94	1620.56	1951.65	1452.79	2062.32	1470.56	2273.83	1842.99	2004.19	1596.72	0.327018	0.00700758	0.0259795	0.327023	0.0175716	0.0562325
ENSMFAG00000030281	GPR84	11	53283326	53284516	-	ensembl	protein_coding	chr11	assembled-molecule	ENSG00000139572	1902	1873	985	2070	1387	765	1421	1807	1728.03	1429.72	1258.92	1496.16	1325.51	994.678	1979.85	1528.35	1573.08	1362.23	0.203494	0.203877	0.373266	0.206376	0.295627	0.477837
ENSMFAG00000037612	SMIM24	19	3442194	3447947	-	ensembl	protein_coding	chr19	assembled-molecule	ENSG00000095932	1901	564	728	421	1179	203	1270	342	1727.12	430.52	930.452	304.291	1126.73	263.947	1769.46	289.262	1388.44	322.005	2.08012	7.27918e-24	3.72493e-22	2.10643	3.13152e-17	1.08306e-15
ENSMFAG00000046313	NOC4L	11	136672791	136679418	+	ensembl	protein_coding	chr11	assembled-molecule	ENSG00000184967	1898	1425	973	2041	1545	1226	701	1654	1724.39	1087.75	1243.59	1475.2	1476.5	1594.08	976.689	1398.95	1355.29	1388.99	-0.053884	0.800716	0.889177	-0.0337724	0.864792	0.929923
ENSMFAG00000032298	RER1	1	225977950	225992216	-	ensembl	protein_coding	chr1	assembled-molecule	ENSG00000157916	1897	1974	1193	2279	1599	1306	932	1666	1723.48	1506.82	1524.77	1647.22	1528.11	1698.1	1298.54	1409.1	1518.72	1565.31	-0.0461766	0.70726	0.83583	-0.0421693	0.751564	0.863056
ENSMFAG00000037575	B3GAT3	14	11650951	11658039	+	ensembl	protein_coding	chr14	assembled-molecule	ENSG00000149541	1895	1586	1243	1834	1400	1175	896	1517	1721.67	1210.65	1588.67	1325.58	1337.93	1527.77	1248.38	1283.07	1474.16	1336.77	0.135488	0.405605	0.594766	0.142619	0.342317	0.528405
ENSMFAG00000039286	CCT7	13	36600166	36618547	-	ensembl	protein_coding	chr13	assembled-molecule	ENSG00000135624	1888	1774	1173	2352	1422	917	1062	1568	1715.31	1354.15	1499.2	1699.98	1358.96	1192.31	1479.66	1326.21	1513.28	1393.16	0.126771	0.361368	0.553478	0.118453	0.430479	0.617295
ENSMFAG00000044058	PDCD11	9	102454705	102508986	+	ensembl	protein_coding	chr9	assembled-molecule	ENSG00000148843	1887	1521	1404	2059	1514	998	873	1633	1714.4	1161.03	1794.44	1488.21	1446.88	1297.63	1216.33	1381.19	1543.01	1332.01	0.202761	0.208145	0.378328	0.212399	0.185602	0.345171
ENSMFAG00000000778	CARS	14	2964820	3021934	-	ensembl	protein_coding	chr14	assembled-molecule	ENSG00000110619	1886	2550	1440	2215	1583	1360	963	1868	1713.49	1946.5	1840.46	1600.96	1512.82	1768.32	1341.73	1579.95	1602.12	1723.93	-0.110715	0.401804	0.591812	-0.105315	0.462089	0.646337
ENSMFAG00000042847	FANCG	15	44073028	44079300	+	ensembl	protein_coding	chr15	assembled-molecule	ENSG00000221829	1886	2133	1279	2233	1912	1201	1187	1852	1713.49	1628.19	1634.68	1613.97	1827.23	1561.58	1653.82	1566.41	1707.31	1592.54	0.0990349	0.348904	0.540782	0.100721	0.304173	0.486697
ENSMFAG00000021008	ENSMFAG00000021008	20	28703331	28709115	+	ensembl	protein_coding	chr20	assembled-molecule	ENSG00000213648	1880	4124	1589	4027	1837	2037	1162	3570	1708.04	3147.99	2030.89	2910.64	1755.56	2648.57	1618.99	3019.49	1778.37	2931.67	-0.723388	1.82388e-09	2.71157e-08	-0.721753	9.07098e-10	1.31309e-08
ENSMFAG00000040974	ARMH1	1	182814144	182869683	-	ensembl	protein_coding	chr1	assembled-molecule	ENSG00000198520	1880	1678	1352	1829	2391	1502	1202	1359	1708.04	1280.87	1727.98	1321.97	2284.99	1952.95	1674.72	1149.44	1848.93	1426.31	0.392086	0.000616122	0.00312833	0.376054	0.0498902	0.13018
ENSMFAG00000002476	KIFC2	8	146153692	146160755	+	ensembl	protein_coding	chr8	assembled-molecule	ENSG00000167702	1878	3383	1085	3176	1584	2124	973	1878	1706.22	2582.36	1386.73	2295.55	1513.77	2761.69	1355.66	1588.41	1490.6	2307	-0.606502	2.81253e-05	0.000197046	-0.629205	0.00051644	0.00271892
ENSMFAG00000006014	PNMA8A	19	47228754	47233809	-	ensembl	protein_coding	chr19	assembled-molecule	ENSG00000182013	1877	1879	1905	2038	1706	954	1319	1554	1705.31	1434.3	2434.77	1473.03	1630.36	1240.42	1837.74	1314.37	1902.05	1365.53	0.463426	0.000379493	0.00204451	0.476833	0.00239706	0.0103363
ENSMFAG00000045148	SNAP91	4	90152580	90319305	+	ensembl	protein_coding	chr4	assembled-molecule	ENSG00000065609	1875	2197	1534	2211	1854	1186	2158	2357	1703.5	1677.04	1960.6	1598.07	1771.8	1542.08	3006.7	1993.54	2110.65	1702.68	0.277975	0.0411185	0.111498	0.308873	0.112396	0.241458
ENSMFAG00000039389	B4GALNT4	14	192674	205663	+	ensembl	protein_coding	chr14	assembled-molecule	ENSG00000182272	1874	4627	1504	5075	1780	3460	862	4429	1702.59	3531.94	1922.25	3668.11	1701.08	4498.8	1201.01	3746.03	1631.73	3861.22	-1.25589	6.48337e-17	1.99312e-15	-1.24179	9.45671e-15	2.55209e-13
ENSMFAG00000033748	IARS	15	106391093	106466698	-	ensembl	protein_coding	chr15	assembled-molecule	ENSG00000196305	1873	2564	1313	2299	2074	1571	1205	2353	1701.68	1957.19	1678.14	1661.67	1982.05	2042.66	1678.9	1990.16	1760.19	1912.92	-0.119213	0.275394	0.461269	-0.118977	0.330808	0.516462
ENSMFAG00000037650	L3MBTL2	10	9891182	9920382	-	ensembl	protein_coding	chr10	assembled-molecule	ENSG00000100395	1873	1945	1301	1817	1627	1324	1110	1685	1701.68	1484.68	1662.8	1313.29	1554.87	1721.51	1546.54	1425.17	1616.47	1486.16	0.127414	0.336902	0.528146	0.122824	0.325841	0.511
ENSMFAG00000035866	FLII	16	18593633	18608583	-	ensembl	protein_coding	chr16	assembled-molecule	ENSG00000177731	1872	2719	1243	2890	1555	1314	1212	2308	1700.77	2075.5	1588.67	2088.84	1486.06	1708.51	1688.65	1952.1	1616.04	1956.24	-0.273474	0.00824046	0.0298264	-0.276795	0.0185718	0.0587682
ENSMFAG00000038372	TSSC4	14	2355992	2360411	+	ensembl	protein_coding	chr14	assembled-molecule	ENSG00000184281	1869	1939	810	1817	1643	1382	1129	1658	1698.05	1480.1	1035.26	1313.29	1570.16	1796.92	1573.01	1402.33	1469.12	1498.16	-0.0424433	0.77692	0.879103	-0.0268864	0.882644	0.938546
ENSMFAG00000035928	SLC25A1	10	32300941	32307765	+	ensembl	protein_coding	chr10	assembled-molecule	ENSG00000100075	1866	1608	907	1927	1472	1005	824	1086	1695.32	1227.44	1159.23	1392.8	1406.74	1306.73	1148.06	918.535	1352.34	1211.38	0.157975	0.344896	0.536641	0.159937	0.39144	0.580368
ENSMFAG00000000858	KDELR1	19	49192569	49201133	-	ensembl	protein_coding	chr19	assembled-molecule	ENSG00000105438	1866	1589	1241	2053	2037	1228	939	1525	1695.32	1212.94	1586.11	1483.87	1946.69	1596.69	1308.29	1289.84	1634.1	1395.83	0.222179	0.0976042	0.218229	0.228951	0.154674	0.304626
ENSMFAG00000031691	MRPL27	16	35773611	35778839	-	ensembl	protein_coding	chr16	assembled-molecule	ENSG00000108826	1865	1210	1074	1594	1261	806	1068	1065	1694.41	923.633	1372.67	1152.11	1205.09	1047.99	1488.02	900.773	1440.05	1006.13	0.514023	0.00305419	0.0128001	0.517519	0.000872386	0.0043065
ENSMFAG00000041658	NLK	16	24249454	24401649	+	ensembl	protein_coding	chr16	assembled-molecule	ENSG00000087095	1862	1568	1728	1561	1708	771	1366	1243	1691.69	1196.91	2208.55	1128.26	1632.28	1002.48	1903.22	1051.32	1858.93	1094.74	0.75693	1.75876e-08	2.24648e-07	0.762263	6.19854e-08	6.97284e-07
ENSMFAG00000043414	DNAJB12	9	63271228	63304056	+	ensembl	protein_coding	chr9	assembled-molecule	ENSG00000148719	1860	1285	1174	1378	1088	624	908	941	1689.87	980.883	1500.48	995.992	1039.76	811.345	1265.1	795.894	1373.8	896.028	0.602311	1.11727e-05	8.58277e-05	0.615879	0.00070284	0.00356867
ENSMFAG00000045923	ZNF862	3	182886674	182916156	+	ensembl	protein_coding	chr3	assembled-molecule	ENSG00000106479	1860	1663	1117	1778	1461	1108	867	1340	1689.87	1269.42	1427.63	1285.1	1396.23	1440.66	1207.97	1133.37	1430.42	1282.14	0.153713	0.25149	0.432467	0.159597	0.276289	0.4549
ENSMFAG00000034192	ZNF7	8	146530887	146549384	+	ensembl	protein_coding	chr8	assembled-molecule	ENSG00000147789	1858	2638	1237	2015	1564	1584	756	2391	1688.05	2013.67	1581	1456.4	1494.66	2059.57	1053.32	2022.3	1454.26	1887.99	-0.38352	0.0446466	0.118815	-0.375407	0.0393462	0.107469
ENSMFAG00000043207	G6PD	X	151430323	151446673	-	ensembl	protein_coding	chrX	assembled-molecule	ENSG00000160211	1858	1326	1498	1392	981	918	883	1137	1688.05	1012.18	1914.58	1006.11	937.507	1193.61	1230.27	961.67	1442.6	1043.39	0.422441	0.0668079	0.162997	0.467754	0.0315484	0.0900114
ENSMFAG00000000717	HPS4	10	25039188	25072066	+	ensembl	protein_coding	chr10	assembled-molecule	ENSG00000100099	1857	1223	1357	1122	1816	780	1277	966	1687.14	933.557	1734.37	810.96	1735.49	1014.18	1779.22	817.039	1734.06	893.934	0.961916	1.85545e-13	4.25399e-12	0.95759	5.74802e-15	1.59238e-13
ENSMFAG00000003282	TLE3	7	47816313	47867193	-	ensembl	protein_coding	chr7	assembled-molecule	ENSG00000140332	1857	1844	1484	1987	1844	1575	1546	1885	1687.14	1407.59	1896.69	1436.17	1762.25	2047.87	2154.01	1594.33	1875.02	1621.49	0.220637	0.151521	0.301197	0.210336	0.183484	0.342503
ENSMFAG00000032698	SDK1	3	38318378	39284426	+	ensembl	protein_coding	chr3	assembled-molecule	ENSG00000146555	1856	171	1232	246	1794	97	866	68	1686.23	130.53	1574.61	177.804	1714.46	126.123	1206.58	57.5141	1545.47	122.993	3.73265	1.51449e-57	2.80939e-55	3.64986	2.88203e-38	3.91417e-36
ENSMFAG00000003201	KHDC4	1	95839651	95863384	+	ensembl	protein_coding	chr1	assembled-molecule	ENSG00000132680	1856	1584	1364	1500	1859	791	1554	1263	1686.23	1209.12	1743.32	1084.17	1776.58	1028.48	2165.16	1068.24	1842.82	1097.5	0.742616	1.01585e-07	1.12961e-06	0.746238	1.11769e-08	1.39753e-07
ENSMFAG00000043235	ASCC2	10	21627194	21681962	+	ensembl	protein_coding	chr10	assembled-molecule	ENSG00000100325	1856	2464	1145	2810	1474	1329	1160	2031	1686.23	1880.85	1463.42	2031.01	1408.65	1728.01	1616.2	1717.81	1543.63	1839.42	-0.253125	0.037984	0.104756	-0.253512	0.0353403	0.0986945
ENSMFAG00000041588	STMN1	1	202454575	202473053	+	ensembl	protein_coding	chr1	assembled-molecule	ENSG00000117632	1854	2882	1523	2921	2287	1481	2140	2087	1684.42	2199.93	1946.54	2111.24	2185.61	1925.64	2981.62	1765.18	2199.54	2000.5	0.107716	0.586528	0.748287	0.135991	0.452925	0.637822
ENSMFAG00000038863	GARS	3	90031465	90076489	-	ensembl	protein_coding	chr3	assembled-molecule	ENSG00000106105	1853	2243	1602	2207	1975	1274	1352	2114	1683.51	1712.16	2047.51	1595.18	1887.44	1656.5	1883.71	1788.01	1875.54	1687.96	0.149669	0.210309	0.381158	0.151382	0.170777	0.326449
ENSMFAG00000041548	NECAB2	20	72245981	72277542	+	ensembl	protein_coding	chr20	assembled-molecule	ENSG00000103154	1852	189	1190	148	846	126	724	131	1682.6	144.27	1520.93	106.972	808.492	163.829	1008.73	110.799	1255.19	131.468	3.22342	5.90309e-31	4.32116e-29	3.2601	8.44447e-35	9.66198e-33
ENSMFAG00000046147	NCOA1	13	86159534	86375116	-	ensembl	protein_coding	chr13	assembled-molecule	ENSG00000084676	1852	2325	1156	1962	2020	1352	1282	2055	1682.6	1774.75	1477.48	1418.1	1930.44	1757.91	1786.18	1738.11	1719.18	1672.22	0.038777	0.711215	0.838364	0.0407196	0.765375	0.871832
ENSMFAG00000031482	LMF2	10	328713	333408	+	ensembl	protein_coding	chr10	assembled-molecule	ENSG00000100258	1850	2341	1228	2752	1726	1831	1246	2213	1680.78	1786.96	1569.5	1989.09	1649.48	2380.73	1736.03	1871.75	1658.95	2007.13	-0.266874	0.0393009	0.107642	-0.273797	0.030778	0.088302
ENSMFAG00000031356	DDX42	16	61068027	61118766	+	ensembl	protein_coding	chr16	assembled-molecule	ENSG00000198231	1850	1936	1425	2094	1689	1035	1222	1797	1680.78	1477.81	1821.28	1513.5	1614.12	1345.74	1702.59	1519.9	1704.69	1464.24	0.219593	0.0310004	0.0892034	0.21798	0.0389267	0.106647
ENSMFAG00000043986	NSFL1C	10	61123435	61149264	+	ensembl	protein_coding	chr10	assembled-molecule	ENSG00000088833	1849	2109	1188	2327	1668	1371	880	1927	1679.88	1609.87	1518.38	1681.91	1594.05	1782.62	1226.09	1629.85	1504.6	1676.06	-0.163334	0.206332	0.376207	-0.154112	0.243655	0.41665
ENSMFAG00000031186	MTA1	7	170794496	170852732	+	ensembl	protein_coding	chr7	assembled-molecule	ENSG00000182979	1848	2228	1562	2398	1895	1581	1072	2048	1678.97	1700.71	1996.38	1733.23	1810.98	2055.67	1493.6	1732.19	1744.98	1805.45	-0.0523102	0.677597	0.815775	-0.0481359	0.720007	0.842749
ENSMFAG00000003280	FBXL16	20	716284	721907	-	ensembl	protein_coding	chr20	assembled-molecule	ENSG00000127585	1848	1950	1421	1750	1506	1022	1178	1757	1678.97	1488.5	1816.17	1264.87	1439.23	1328.84	1641.28	1486.06	1643.91	1392.07	0.238688	0.0662761	0.16196	0.2392	0.0587827	0.147686
ENSMFAG00000037031	KMT2B	19	36167539	36188125	+	ensembl	protein_coding	chr19	assembled-molecule	ENSG00000272333	1844	1719	827	1731	1257	764	842	1348	1675.33	1312.17	1056.98	1251.13	1201.27	993.377	1173.14	1140.13	1276.68	1174.2	0.10698	0.492679	0.670654	0.120815	0.497968	0.678401
ENSMFAG00000038865	WNK1	11	757794	924389	+	ensembl	protein_coding	chr11	assembled-molecule	ENSG00000060237	1843	2086	1349	1851	1981	966	1385	1812	1674.42	1592.31	1724.15	1337.87	1893.17	1256.02	1929.69	1532.58	1805.36	1429.7	0.339772	0.0110031	0.038021	0.335431	0.00847461	0.0305367
ENSMFAG00000039862	ENSMFAG00000039862	19	36105454	36116040	+	ensembl	protein_coding	chr19	assembled-molecule	ENSG00000126267	1843	1156	1048	2173	1145	816	1162	1246	1674.42	882.413	1339.44	1570.6	1094.24	1060.99	1618.99	1053.86	1431.77	1141.97	0.339855	0.123104	0.259163	0.325675	0.122258	0.257155
ENSMFAG00000042501	GIPC1	19	14864669	14870074	-	ensembl	protein_coding	chr19	assembled-molecule	ENSG00000123159	1842	1570	1235	1855	1458	1098	668	1237	1673.52	1198.43	1578.45	1340.76	1393.36	1427.65	930.711	1046.25	1394.01	1253.27	0.130145	0.412526	0.60081	0.154748	0.434291	0.621185
ENSMFAG00000036933	ARMC9	12	121015809	121201925	+	ensembl	protein_coding	chr12	assembled-molecule	ENSG00000135931	1841	1407	1454	1477	1484	548	1101	1178	1672.61	1074.01	1858.35	1067.55	1418.21	712.527	1534	996.348	1620.79	962.608	0.761931	5.67404e-09	7.82289e-08	0.749607	9.55251e-06	7.43245e-05
ENSMFAG00000042285	SMARCE1	16	52275851	52298006	-	ensembl	protein_coding	chr16	assembled-molecule	ENSG00000073584	1838	732	1694	995	1977	478	1519	710	1669.88	558.76	2165.09	719.167	1889.35	621.511	2116.39	600.515	1960.18	624.988	1.64754	4.78435e-43	5.74263e-41	1.64803	5.47901e-30	4.76702e-28
ENSMFAG00000002004	RNPC3	1	123309176	123341625	-	ensembl	protein_coding	chr1	assembled-molecule	ENSG00000185946	1838	2171	1522	2746	1569	1081	1557	2170	1669.88	1657.2	1945.26	1984.76	1499.44	1405.55	2169.34	1835.38	1820.98	1720.72	0.0788517	0.471449	0.652585	0.0800634	0.625447	0.776579
ENSMFAG00000042291	RIIAD1	1	100241366	100255983	-	ensembl	protein_coding	chr1	assembled-molecule	ENSG00000178796	1836	1405	1300	1521	1912	790	1165	1195	1668.06	1072.48	1661.52	1099.35	1827.23	1027.18	1623.17	1010.73	1695	1052.44	0.68626	1.9303e-09	2.85677e-08	0.68747	8.09339e-11	1.32549e-09
ENSMFAG00000041269	TRAP1	20	3921159	3982200	-	ensembl	protein_coding	chr20	assembled-molecule	ENSG00000126602	1836	2059	1082	2508	1607	1554	1053	2278	1668.06	1571.7	1382.9	1812.73	1535.75	2020.56	1467.12	1926.72	1513.46	1832.93	-0.273068	0.0505582	0.131064	-0.274869	0.0320923	0.0913757
ENSMFAG00000036547	NTNG1	1	119416236	119759568	-	ensembl	protein_coding	chr1	assembled-molecule	ENSG00000162631	1835	804	1416	839	1609	362	795	556	1667.16	613.72	1809.78	606.413	1537.66	470.684	1107.66	470.263	1530.56	540.27	1.49065	1.71765e-24	9.1461e-23	1.50118	3.44832e-15	9.81332e-14
ENSMFAG00000044877	PRSS21	20	3019226	3023707	-	ensembl	protein_coding	chr20	assembled-molecule	ENSG00000007038	1833	941	1293	1025	2317	935	1149	882	1665.34	718.297	1652.58	740.85	2214.27	1215.72	1600.88	745.992	1783.27	855.214	1.08408	3.74574e-17	1.17587e-15	1.06279	2.06321e-07	2.12884e-06
ENSMFAG00000033691	ENSMFAG00000033691	16	72293095	72298067	-	ensembl	protein_coding	chr16	assembled-molecule	ENSG00000167863	1833	1635	1991	1476	1487	758	1196	1632	1665.34	1248.05	2544.69	1066.82	1421.07	985.576	1666.36	1380.34	1824.36	1170.2	0.616069	0.0014425	0.00666497	0.639639	0.00142384	0.00660335
ENSMFAG00000040662	ENSMFAG00000040662	3	65462207	65464868	+	ensembl	protein_coding	chr3	assembled-molecule	#N/A	1832	1695	1668	2393	1830	1105	1202	1891	1664.43	1293.85	2131.86	1729.61	1748.87	1436.76	1674.72	1599.4	1804.97	1514.91	0.254185	0.0248768	0.0747448	0.252107	0.0822358	0.190007
ENSMFAG00000043447	LONP1	19	5826377	5850211	-	ensembl	protein_coding	chr19	assembled-molecule	ENSG00000196365	1830	2320	1087	2409	1773	1614	1131	1989	1662.61	1770.93	1389.29	1741.18	1694.39	2098.57	1575.8	1682.29	1580.52	1823.24	-0.204741	0.0693313	0.167669	-0.204513	0.108418	0.234711
ENSMFAG00000045996	NECTIN1	14	115696702	115790752	-	ensembl	protein_coding	chr14	assembled-molecule	ENSG00000110400	1829	1769	1361	1698	1401	923	1040	1303	1661.7	1350.34	1739.49	1227.28	1338.89	1200.11	1449.01	1102.07	1547.27	1219.95	0.339291	0.00567329	0.0218061	0.342512	0.0124395	0.0422104
ENSMFAG00000043170	ENSMFAG00000043170	X	17230555	17248806	+	ensembl	protein_coding	chrX	assembled-molecule	ENSG00000131828	1828	1704	1682	1700	1991	874	997	1578	1660.8	1300.72	2149.75	1228.73	1902.73	1136.4	1389.1	1334.67	1775.59	1250.13	0.490842	0.00403903	0.0162477	0.505921	0.0013164	0.00615634
ENSMFAG00000022887	CTTN	14	4313649	4352614	-	ensembl	protein_coding	chr14	assembled-molecule	ENSG00000085733	1828	2593	1193	2741	1595	1764	1122	2355	1660.8	1979.32	1524.77	1981.14	1524.29	2293.61	1563.26	1991.85	1568.28	2061.48	-0.392123	0.000558848	0.00287146	-0.393273	0.000222085	0.00127796
ENSMFAG00000032665	GNAI2	2	105469794	105503657	+	ensembl	protein_coding	chr2	assembled-molecule	ENSG00000114353	1828	2047	1181	3415	1179	1199	941	2321	1660.8	1562.54	1509.43	2468.3	1126.73	1558.98	1311.08	1963.09	1402.01	1888.23	-0.418397	0.0132816	0.0445193	-0.430009	0.0243324	0.0728575
ENSMFAG00000022270	ENSMFAG00000022270	13	26080095	26080358	-	ensembl	protein_coding	chr13	assembled-molecule	ENSG00000198899	1826	1103	2039	1891	2690	1079	1335	1644	1658.98	841.957	2606.03	1366.78	2570.74	1402.95	1860.03	1390.49	2173.94	1250.54	0.80137	2.28574e-08	2.8724e-07	0.798186	0.000160722	0.000953772
ENSMFAG00000045368	SURF4	15	5293171	5308155	+	ensembl	protein_coding	chr15	assembled-molecule	ENSG00000148248	1824	2390	931	2510	1527	1403	1058	2442	1657.16	1824.37	1189.91	1814.18	1459.3	1824.23	1474.09	2065.43	1445.11	1882.05	-0.388065	0.00302858	0.0127059	-0.380414	0.00475987	0.0186959
ENSMFAG00000044517	AHCYL1	1	116711286	116752456	-	ensembl	protein_coding	chr1	assembled-molecule	ENSG00000168710	1822	1733	1261	1989	1597	1219	1183	1971	1655.34	1322.86	1611.68	1437.61	1526.2	1584.98	1648.25	1667.06	1610.37	1503.13	0.104882	0.403349	0.593124	0.0999721	0.402018	0.5906
ENSMFAG00000026331	MUTYH	1	182191332	182203761	+	ensembl	protein_coding	chr1	assembled-molecule	ENSG00000132781	1821	1469	1146	1758	1437	791	1037	1302	1654.44	1121.34	1464.7	1270.65	1373.29	1028.48	1444.83	1101.23	1484.31	1130.42	0.393986	0.00160744	0.00732947	0.392135	0.00198201	0.00878936
ENSMFAG00000039446	TBC1D10B	20	28948836	28964784	-	ensembl	protein_coding	chr20	assembled-molecule	ENSG00000169221	1815	2171	1328	2097	1488	1315	926	1683	1648.99	1657.2	1697.31	1515.67	1422.03	1709.81	1290.18	1423.47	1514.62	1576.54	-0.0622283	0.626681	0.778652	-0.0569147	0.678014	0.814484
ENSMFAG00000035402	CHD8	7	84962526	85012264	-	ensembl	protein_coding	chr7	assembled-molecule	ENSG00000100888	1815	2145	1573	1973	1485	1276	841	1773	1648.99	1637.35	2010.44	1426.05	1419.16	1659.1	1171.75	1499.6	1562.58	1555.52	-0.0185748	0.915956	0.954672	0.00697614	0.968026	0.983895
ENSMFAG00000031783	ADCK5	8	146030429	146048068	+	ensembl	protein_coding	chr8	assembled-molecule	ENSG00000173137	1815	1632	975	1996	996	918	979	1466	1648.99	1245.76	1246.14	1442.67	951.842	1193.61	1364.02	1239.94	1302.75	1280.5	0.00222608	0.989613	0.994364	0.0245072	0.891076	0.942649
ENSMFAG00000032206	DLG4	16	7244879	7276322	-	ensembl	protein_coding	chr16	assembled-molecule	ENSG00000132535	1815	1550	885	1461	1043	601	866	1014	1648.99	1183.17	1131.11	1055.98	996.758	781.44	1206.58	857.637	1245.86	969.556	0.355771	0.0104115	0.0362151	0.361076	0.0745323	0.176429
ENSMFAG00000035479	TMEM127	13	1064522	1079600	-	ensembl	protein_coding	chr13	assembled-molecule	ENSG00000135956	1814	1207	1275	1261	1498	778	906	1105	1648.08	921.343	1629.57	911.426	1431.59	1011.58	1262.31	934.605	1492.89	944.739	0.654179	4.89516e-06	4.02359e-05	0.66156	7.56171e-07	7.0294e-06
ENSMFAG00000002461	NDUFS7	19	1169932	1181859	+	ensembl	protein_coding	chr19	assembled-molecule	ENSG00000115286	1814	1161	1151	1878	1553	848	897	1008	1648.08	886.23	1471.09	1357.38	1484.15	1102.6	1249.77	852.562	1463.27	1049.69	0.497778	0.00325505	0.0135314	0.479753	0.00812553	0.0294249
ENSMFAG00000043182	ADAM8	9	132752146	132769068	-	ensembl	protein_coding	chr9	assembled-molecule	ENSG00000151651	1813	2118	944	2022	1829	1418	1054	1581	1647.17	1616.74	1206.52	1461.46	1747.91	1843.73	1468.52	1337.2	1517.53	1564.78	-0.0476233	0.704852	0.83419	-0.0426782	0.793337	0.889323
ENSMFAG00000037064	ENSMFAG00000037064	12	108909339	108919021	-	ensembl	protein_coding	chr12	assembled-molecule	ENSG00000284820	1812	2652	1025	2335	2127	2149	562	2258	1646.26	2024.36	1310.05	1687.69	2032.7	2794.2	783.023	1909.81	1443.01	2104.01	-0.597138	0.00205471	0.00911021	-0.542698	0.0371944	0.102615
ENSMFAG00000034218	RGS11	20	257809	266792	-	ensembl	protein_coding	chr20	assembled-molecule	ENSG00000076344	1810	1386	1260	886	1035	458	648	756	1644.44	1057.98	1610.4	640.384	989.113	595.506	902.845	639.422	1286.7	733.323	0.79899	2.13144e-05	0.000154227	0.810621	0.00171759	0.00776518
ENSMFAG00000030551	CDIP1	20	4778940	4808465	-	ensembl	protein_coding	chr20	assembled-molecule	ENSG00000089486	1810	1539	1261	1577	1320	1142	684	1617	1644.44	1174.77	1611.68	1139.83	1261.48	1484.87	953.003	1367.65	1367.65	1291.78	0.0590799	0.784986	0.880695	0.0836478	0.66641	0.806168
ENSMFAG00000033349	ENSMFAG00000033349	19	41293389	41312491	+	ensembl	protein_coding	chr19	assembled-molecule	ENSG00000167578	1810	1542	1570	1891	1197	1130	868	1370	1644.44	1177.06	2006.61	1366.78	1143.93	1469.26	1209.37	1158.74	1501.09	1292.96	0.186378	0.330594	0.521211	0.215666	0.27636	0.454971
ENSMFAG00000025726	SRRM1	1	203678731	203708565	-	ensembl	protein_coding	chr1	assembled-molecule	ENSG00000133226	1809	2045	1330	1643	2117	1107	1915	1594	1643.53	1561.02	1699.87	1187.53	2023.14	1439.36	2668.13	1348.2	2008.67	1384.03	0.516613	0.00287641	0.0121487	0.536982	0.00274565	0.0116559
ENSMFAG00000002438	CDK16	X	45674821	45686909	+	ensembl	protein_coding	chrX	assembled-molecule	ENSG00000102225	1807	1976	1119	1559	1042	806	1021	1556	1641.72	1508.35	1430.19	1126.82	995.803	1047.99	1422.54	1316.06	1372.56	1249.8	0.127167	0.32697	0.517397	0.134359	0.476138	0.658819
ENSMFAG00000042595	MAN1B1	15	1177733	1205601	-	ensembl	protein_coding	chr15	assembled-molecule	ENSG00000177239	1805	2116	1441	2116	1669	1283	884	1617	1639.9	1615.21	1841.73	1529.4	1595	1668.2	1231.66	1367.65	1577.07	1545.12	0.0193812	0.878527	0.93415	0.0303349	0.841497	0.917301
ENSMFAG00000038902	NCDN	1	192328350	192337318	-	ensembl	protein_coding	chr1	assembled-molecule	ENSG00000020129	1805	1383	1295	1594	1215	934	931	1361	1639.9	1055.69	1655.13	1152.11	1161.13	1214.42	1297.14	1151.13	1438.33	1143.34	0.317883	0.058126	0.146337	0.33161	0.0315994	0.090126
ENSMFAG00000038288	ATG13	14	20901584	20965807	-	ensembl	protein_coding	chr14	assembled-molecule	ENSG00000175224	1805	1722	1398	1719	1601	1010	845	1161	1639.9	1314.46	1786.78	1242.46	1530.02	1313.23	1177.32	981.969	1533.5	1213.03	0.33208	0.00590421	0.0225662	0.33895	0.0451232	0.120139
ENSMFAG00000041014	ENSMFAG00000041014	14	11538862	11554436	+	ensembl	protein_coding	chr14	assembled-molecule	ENSG00000214753	1804	2100	1625	1656	1866	1135	1410	1818	1638.99	1603	2076.9	1196.92	1783.27	1475.76	1964.52	1537.66	1865.92	1453.34	0.362791	0.0233467	0.0709441	0.360125	0.0110017	0.0378779
ENSMFAG00000037723	AKT1S1	19	50751734	50759887	-	ensembl	protein_coding	chr19	assembled-molecule	ENSG00000204673	1802	1537	910	1741	1092	883	888	1265	1637.17	1173.24	1163.07	1258.36	1043.59	1148.11	1237.23	1069.93	1270.26	1162.41	0.110697	0.49657	0.673989	0.128378	0.437703	0.624782
ENSMFAG00000000484	NDUFB10	20	2019448	2022305	+	ensembl	protein_coding	chr20	assembled-molecule	ENSG00000140990	1801	1353	1247	1663	1446	962	734	1369	1636.27	1032.79	1593.78	1201.98	1381.89	1250.82	1022.67	1157.89	1408.65	1160.87	0.260566	0.143098	0.288815	0.28031	0.102158	0.224161
ENSMFAG00000038257	KDM6B	16	7942671	7961325	+	ensembl	protein_coding	chr16	assembled-molecule	ENSG00000132510	1796	2767	1556	2490	1598	2133	1222	3856	1631.72	2112.14	1988.71	1799.72	1527.15	2773.4	1702.59	3261.39	1712.54	2486.66	-0.508014	0.0113967	0.0391005	-0.53797	0.0050736	0.0197195
ENSMFAG00000045367	PBX2	4	138704667	138710100	+	ensembl	protein_coding	chr4	assembled-molecule	ENSG00000204304	1796	2144	1245	1771	1326	1119	1053	1698	1631.72	1636.59	1591.23	1280.04	1267.21	1454.96	1467.12	1436.16	1489.32	1451.94	0.0355621	0.793583	0.885249	0.0365987	0.790587	0.887611
ENSMFAG00000045487	SF3B3	20	62063840	62117668	-	ensembl	protein_coding	chr20	assembled-molecule	ENSG00000189091	1795	1542	1662	2127	1844	989	1282	1430	1630.81	1177.06	2124.19	1537.35	1762.25	1285.93	1786.18	1209.49	1825.86	1302.46	0.488343	1.65736e-06	1.48653e-05	0.486571	0.00067604	0.00345043
ENSMFAG00000032606	SRPRA	14	122088006	122094638	-	ensembl	protein_coding	chr14	assembled-molecule	ENSG00000182934	1791	1678	1312	2021	1375	987	767	1569	1627.18	1280.87	1676.86	1460.74	1314.04	1283.33	1068.65	1327.05	1421.68	1338	0.0683725	0.660545	0.803093	0.0878017	0.59694	0.756422
ENSMFAG00000033354	SLTM	7	36055232	36114159	-	ensembl	protein_coding	chr7	assembled-molecule	ENSG00000137776	1789	2055	1738	2228	1959	975	1681	1723	1625.36	1568.65	2221.33	1610.36	1872.15	1267.73	2342.1	1457.31	2015.24	1476.01	0.440407	0.00281988	0.0119594	0.447505	0.00370333	0.0151294
ENSMFAG00000044760	NIPSNAP2	3	64254372	64295736	-	ensembl	protein_coding	chr3	assembled-molecule	ENSG00000146729	1789	2642	1529	2297	2333	1726	1451	2099	1625.36	2016.73	1954.21	1660.23	2229.57	2244.2	2021.65	1775.33	1957.7	1924.12	0.0252608	0.854713	0.921231	0.0255461	0.863847	0.929325
ENSMFAG00000040822	CHMP2A	19	59178861	59182582	-	ensembl	protein_coding	chr19	assembled-molecule	ENSG00000130724	1789	1775	1083	1849	1756	929	1089	1594	1625.36	1354.92	1384.18	1336.42	1678.15	1207.92	1517.28	1348.2	1551.24	1311.86	0.239231	0.0634368	0.156734	0.241784	0.0388499	0.106461
ENSMFAG00000029786	PQBP1	X	47423175	47429847	+	ensembl	protein_coding	chrX	assembled-molecule	ENSG00000102103	1787	1767	1384	1810	1726	1057	1154	1669	1623.55	1348.81	1768.88	1308.23	1649.48	1374.35	1607.84	1411.63	1662.44	1360.76	0.288641	0.00948005	0.0336073	0.288999	0.00375264	0.0153159
ENSMFAG00000032884	ENSMFAG00000032884	20	29324827	29370789	+	ensembl	protein_coding	chr20	assembled-molecule	ENSG00000282034	1787	2000	1410	2070	1371	877	901	1588	1623.55	1526.67	1802.11	1496.16	1310.22	1140.3	1255.34	1343.12	1497.8	1376.56	0.115521	0.353095	0.545206	0.120903	0.466826	0.650946
ENSMFAG00000042864	ZNF536	19	30550249	31005563	+	ensembl	protein_coding	chr19	assembled-molecule	ENSG00000198597	1785	3471	1116	2928	2339	1877	1459	2588	1621.73	2649.53	1426.35	2116.3	2235.3	2440.54	2032.79	2188.92	1829.04	2348.82	-0.37774	0.012622	0.0426409	-0.360608	0.0294456	0.0851969
ENSMFAG00000030590	ATXN2L	20	27508341	27523092	-	ensembl	protein_coding	chr20	assembled-molecule	ENSG00000168488	1783	1718	1159	2014	1458	1044	1085	1881	1619.91	1311.41	1481.31	1455.68	1393.36	1357.44	1511.71	1590.94	1501.57	1428.87	0.0740303	0.552281	0.720543	0.071362	0.549312	0.719417
ENSMFAG00000034757	ZFHX4	8	77844954	78034328	+	ensembl	protein_coding	chr8	assembled-molecule	ENSG00000091656	1782	2181	1228	2027	1179	1033	995	1489	1619	1664.83	1569.5	1465.08	1126.73	1343.14	1386.31	1259.39	1425.39	1433.11	-0.0134482	0.916549	0.955052	-0.00839475	0.958228	0.978777
ENSMFAG00000032834	RNF40	20	29393989	29407280	+	ensembl	protein_coding	chr20	assembled-molecule	ENSG00000103549	1781	2300	1133	2336	1597	1332	1087	1737	1618.1	1755.67	1448.08	1688.42	1526.2	1731.91	1514.49	1469.15	1526.72	1661.28	-0.119744	0.284553	0.471841	-0.121202	0.280913	0.46065
ENSMFAG00000037251	ENSMFAG00000037251	13	35534541	35553777	+	ensembl	protein_coding	chr13	assembled-molecule	ENSG00000264324	1778	2846	1243	3368	1001	1899	1043	2205	1615.37	2172.45	1588.67	2434.33	956.62	2469.14	1453.19	1864.98	1403.46	2235.22	-0.689626	0.00038419	0.00206436	-0.671633	0.000276285	0.00155294
ENSMFAG00000042138	RBCK1	10	62196267	62218263	-	ensembl	protein_coding	chr10	assembled-molecule	ENSG00000125826	1777	2063	1320	2323	1794	1708	785	1946	1614.46	1574.76	1687.08	1679.02	1714.46	2220.8	1093.72	1645.92	1527.43	1780.12	-0.228586	0.142767	0.288433	-0.219361	0.228375	0.39842
ENSMFAG00000042049	LAPTM4B	8	98924883	99000441	+	ensembl	protein_coding	chr8	assembled-molecule	ENSG00000104341	1775	1088	1118	1257	1341	422	1359	910	1612.64	830.507	1428.91	908.535	1281.55	548.698	1893.47	769.674	1554.14	764.354	1.03201	3.30207e-10	5.29499e-09	1.02132	1.27031e-07	1.36643e-06
ENSMFAG00000035167	CNRIP1	13	41636182	41669172	+	ensembl	protein_coding	chr13	assembled-molecule	ENSG00000119865	1774	1649	1522	1681	1776	1051	1249	1791	1611.74	1258.74	1945.26	1214.99	1697.26	1366.54	1740.21	1514.82	1748.62	1338.77	0.387221	0.00363746	0.0148519	0.385242	0.00235969	0.0102016
ENSMFAG00000039428	PCSK1N	X	47366377	47371439	-	ensembl	protein_coding	chrX	assembled-molecule	ENSG00000102109	1774	2024	1177	2433	1295	1882	831	1986	1611.74	1544.99	1504.32	1758.53	1237.59	2447.04	1157.82	1679.75	1377.86	1857.57	-0.420004	0.0302296	0.0873549	-0.429595	0.0185925	0.0587948
ENSMFAG00000039493	CCDC78	20	747277	752540	-	ensembl	protein_coding	chr20	assembled-molecule	ENSG00000162004	1774	2198	1171	2296	1509	1712	1020	2049	1611.74	1677.81	1496.65	1659.5	1442.1	2226	1421.15	1733.04	1492.91	1824.09	-0.279324	0.0495621	0.128974	-0.287423	0.0350494	0.0980901
ENSMFAG00000008338	INTS3	1	98092402	98142320	-	ensembl	protein_coding	chr1	assembled-molecule	ENSG00000143624	1774	2216	1698	2404	2505	1806	1254	2087	1611.74	1691.55	2170.2	1737.56	2393.94	2348.22	1747.17	1765.18	1980.76	1885.63	0.0660876	0.580438	0.743741	0.0719538	0.676405	0.813194
ENSMFAG00000000283	PLCG1	10	72773738	72813967	+	ensembl	protein_coding	chr10	assembled-molecule	ENSG00000124181	1773	2147	1167	2384	1364	1339	1004	2236	1610.83	1638.88	1491.54	1723.11	1303.53	1741.01	1398.85	1891.2	1451.19	1748.55	-0.27058	0.0366211	0.101806	-0.268628	0.0232768	0.0703526
ENSMFAG00000000145	SLC25A3	11	102301867	102309907	+	ensembl	protein_coding	chr11	assembled-molecule	ENSG00000075415	1773	2134	1595	3252	1940	1465	1284	2191	1610.83	1628.95	2038.56	2350.48	1853.99	1904.84	1788.97	1853.14	1823.09	1934.35	-0.0781531	0.440897	0.625844	-0.0859885	0.558983	0.726905
ENSMFAG00000039583	NPTX2	3	42845100	42858405	+	ensembl	protein_coding	chr3	assembled-molecule	ENSG00000106236	1772	1582	1609	1838	1719	1094	1301	1723	1609.92	1207.59	2056.45	1328.47	1642.79	1422.45	1812.66	1457.31	1780.45	1353.96	0.392492	0.00192668	0.00861205	0.394847	0.00278826	0.0118069
ENSMFAG00000001817	NCOR2	11	128686525	128855826	-	ensembl	protein_coding	chr11	assembled-molecule	ENSG00000196498	1770	3673	974	2592	1259	1488	809	2035	1608.1	2803.72	1244.86	1873.45	1203.18	1934.75	1127.16	1721.2	1295.83	2083.28	-0.672991	3.01872e-10	4.85972e-09	-0.684572	0.000278254	0.00156243
ENSMFAG00000032091	LRP3	19	33555376	33570392	+	ensembl	protein_coding	chr19	assembled-molecule	ENSG00000130881	1769	2060	1098	2259	1351	1460	807	1956	1607.19	1572.47	1403.35	1632.76	1291.1	1898.34	1124.38	1654.38	1356.5	1689.49	-0.324076	0.0354412	0.0993375	-0.315051	0.0299742	0.0864201
ENSMFAG00000036001	YKT6	3	76302053	76316407	-	ensembl	protein_coding	chr3	assembled-molecule	ENSG00000106636	1769	1486	710	1637	1602	1102	573	1441	1607.19	1134.31	907.447	1183.19	1530.97	1432.86	798.349	1218.79	1210.99	1242.29	-0.0971886	0.650326	0.796095	-0.0349589	0.88082	0.937889
ENSMFAG00000039475	TRRAP	3	43123217	43259737	+	ensembl	protein_coding	chr3	assembled-molecule	ENSG00000196367	1767	1760	1228	1664	1499	878	1024	1363	1605.38	1343.47	1569.5	1202.71	1432.54	1141.6	1426.72	1152.82	1508.53	1210.15	0.318804	0.00298564	0.0125515	0.317449	0.00669666	0.0249577
ENSMFAG00000002001	SLU7	6	159838874	159855967	-	ensembl	protein_coding	chr6	assembled-molecule	ENSG00000164609	1766	1667	1056	1381	1484	860	1177	1396	1604.47	1272.48	1349.67	998.16	1418.21	1118.2	1639.89	1180.73	1503.06	1142.39	0.396471	0.000327246	0.00179201	0.395735	0.00326699	0.0135456
ENSMFAG00000044702	SOCS7	16	49822815	49879628	+	ensembl	protein_coding	chr16	assembled-molecule	ENSG00000274211	1765	1339	1390	1274	1443	716	947	1153	1603.56	1022.1	1776.55	920.823	1379.02	930.966	1319.44	975.203	1519.64	962.274	0.65094	5.22068e-06	4.25687e-05	0.658996	2.05599e-06	1.7814e-05
ENSMFAG00000002141	NELFCD	10	90874993	90888884	+	ensembl	protein_coding	chr10	assembled-molecule	ENSG00000101158	1765	1812	1277	2032	1761	1170	975	1336	1603.56	1383.16	1632.13	1468.69	1682.93	1521.27	1358.45	1129.98	1569.26	1375.78	0.193923	0.0642183	0.158155	0.190924	0.177892	0.33513
ENSMFAG00000001256	TUBG2	16	54415120	54422871	+	ensembl	protein_coding	chr16	assembled-molecule	ENSG00000037042	1763	3605	1311	3505	1846	2112	1340	2556	1601.74	2751.82	1675.58	2533.35	1764.16	2746.09	1866.99	2161.85	1727.12	2548.28	-0.557606	3.33934e-05	0.000229812	-0.561284	5.00817e-06	4.09303e-05
ENSMFAG00000035442	PTGES2	15	100611407	100618895	+	ensembl	protein_coding	chr15	assembled-molecule	ENSG00000148334	1762	1252	1097	1348	1017	850	927	1108	1600.83	955.693	1402.07	974.308	971.911	1105.2	1291.57	937.142	1316.6	993.085	0.389231	0.0417323	0.112769	0.407516	0.0180028	0.0573707
ENSMFAG00000040044	VPS37B	11	127120766	127157674	-	ensembl	protein_coding	chr11	assembled-molecule	ENSG00000139722	1761	1997	1015	1864	1391	1285	951	2184	1599.92	1524.38	1297.27	1347.26	1329.33	1670.8	1325.01	1847.22	1387.88	1597.41	-0.197772	0.174242	0.333083	-0.201736	0.162588	0.31545
ENSMFAG00000045769	CTSA	10	77560330	77568964	+	ensembl	protein_coding	chr10	assembled-molecule	ENSG00000064601	1759	2185	1030	2921	1233	1345	952	2347	1598.11	1667.88	1316.44	2111.24	1178.33	1748.81	1326.4	1985.08	1354.82	1878.26	-0.473236	0.00170631	0.00771573	-0.471296	0.00102556	0.00495573
ENSMFAG00000040172	PLA2G15	20	56459088	56481824	+	ensembl	protein_coding	chr20	assembled-molecule	ENSG00000103066	1755	1023	1052	1337	1270	656	777	891	1594.47	780.89	1344.55	966.358	1213.69	852.952	1082.58	753.604	1308.83	838.451	0.635081	7.102e-05	0.000454763	0.643198	9.63664e-05	0.000602922
ENSMFAG00000042585	REEP2	6	137537895	137546073	+	ensembl	protein_coding	chr6	assembled-molecule	ENSG00000132563	1755	3319	1223	3730	1320	2325	1018	3153	1594.47	2533.5	1563.11	2695.97	1261.48	3023.04	1418.36	2666.8	1459.35	2729.83	-0.905696	5.91535e-11	1.03386e-09	-0.903069	2.23438e-13	5.30944e-12
ENSMFAG00000033708	DGCR8	10	31330922	31361503	-	ensembl	protein_coding	chr10	assembled-molecule	ENSG00000128191	1755	2776	1469	2859	1489	1404	1135	2272	1594.47	2119.01	1877.52	2066.43	1422.98	1825.53	1581.37	1921.65	1619.09	1983.15	-0.297256	0.00636114	0.0240849	-0.293775	0.0203017	0.0630387
ENSMFAG00000004333	ENSMFAG00000004333	11	6813310	6826161	-	ensembl	protein_coding	chr11	assembled-molecule	ENSG00000111641	1755	2830	1495	2295	1681	1413	954	2507	1594.47	2160.23	1910.75	1658.78	1606.47	1837.23	1329.19	2120.41	1610.22	1944.16	-0.275404	0.110621	0.23927	-0.271868	0.0744282	0.176308
ENSMFAG00000033447	CHTF18	20	817269	826533	+	ensembl	protein_coding	chr20	assembled-molecule	ENSG00000127586	1754	1081	1173	1498	1148	571	1126	862	1593.56	825.163	1499.2	1082.73	1097.1	742.433	1568.83	729.076	1439.68	844.849	0.772208	3.99834e-06	3.32326e-05	0.76751	3.86878e-05	0.000267389
ENSMFAG00000041814	FAM3A	X	151404522	151415587	-	ensembl	protein_coding	chrX	assembled-molecule	ENSG00000071889	1754	1177	895	1197	1142	738	744	892	1593.56	898.443	1143.89	865.168	1091.37	959.571	1036.6	754.45	1216.36	869.408	0.469597	0.00360034	0.0147187	0.486063	0.00571772	0.0218439
ENSMFAG00000031084	U2SURP	2	45123698	45180690	+	ensembl	protein_coding	chr2	assembled-molecule	ENSG00000163714	1754	1953	1210	1579	1923	1032	1534	1424	1593.56	1490.79	1546.49	1141.27	1837.74	1341.84	2137.29	1204.41	1778.77	1294.58	0.453374	0.00390378	0.0157814	0.458174	0.00295913	0.0124358
ENSMFAG00000045780	CDAN1	7	19723540	19736531	-	ensembl	protein_coding	chr7	assembled-molecule	ENSG00000140326	1754	2563	1390	2720	1562	1316	1222	2237	1593.56	1956.42	1776.55	1965.96	1492.75	1711.11	1702.59	1892.05	1641.36	1881.38	-0.198087	0.0494504	0.128755	-0.198472	0.0784096	0.183061
ENSMFAG00000041028	ATF6B	4	138765491	138777821	+	ensembl	protein_coding	chr4	assembled-molecule	ENSG00000213676	1753	1690	1018	1696	1368	807	863	1123	1592.66	1290.03	1301.1	1225.84	1307.35	1049.29	1202.4	949.829	1350.88	1128.75	0.261522	0.0305972	0.0881675	0.259215	0.0960327	0.214097
ENSMFAG00000000232	MAMLD1	X	147381009	147451166	+	ensembl	protein_coding	chrX	assembled-molecule	ENSG00000013619	1753	1500	1202	1120	1237	942	1107	1456	1592.66	1145	1536.27	809.514	1182.16	1224.82	1542.36	1231.48	1463.36	1102.7	0.418575	0.0265269	0.0787769	0.408817	0.0207443	0.0641372
ENSMFAG00000026158	ZFP90	20	56779946	56810930	+	ensembl	protein_coding	chr20	assembled-molecule	ENSG00000184939	1750	2142	1313	1936	1504	944	1183	2178	1589.93	1635.06	1678.14	1399.3	1437.32	1227.42	1648.25	1842.14	1588.41	1525.98	0.0716388	0.590066	0.751344	0.0566182	0.711647	0.837399
ENSMFAG00000040548	MRPL38	16	73224522	73231288	-	ensembl	protein_coding	chr16	assembled-molecule	ENSG00000204316	1750	1697	1076	1929	1388	1077	1029	1506	1589.93	1295.38	1375.23	1394.24	1326.46	1400.35	1433.68	1273.77	1431.33	1340.93	0.0926415	0.471208	0.652362	0.0948277	0.410265	0.599184
ENSMFAG00000034331	EIF4G1	2	89006989	89028959	+	ensembl	protein_coding	chr2	assembled-molecule	ENSG00000114867	1749	1776	1079	2283	1367	1111	1014	1630	1589.02	1355.68	1379.06	1650.11	1306.39	1444.56	1412.79	1378.65	1421.82	1457.25	-0.0344252	0.802198	0.890217	-0.0354502	0.779282	0.881195
ENSMFAG00000042429	CIART	1	101795495	101800298	-	ensembl	protein_coding	chr1	assembled-molecule	ENSG00000159208	1748	1650	1594	1905	1845	780	1164	1433	1588.11	1259.5	2037.28	1376.9	1763.2	1014.18	1621.78	1212.03	1752.59	1215.65	0.528401	7.50589e-05	0.000477313	0.526153	0.000298964	0.00166473
ENSMFAG00000002305	GRIPAP1	X	47507186	47538074	-	ensembl	protein_coding	chrX	assembled-molecule	ENSG00000068400	1748	1951	1410	2102	1667	1208	953	1935	1588.11	1489.26	1802.11	1519.28	1593.09	1570.68	1327.8	1636.62	1577.78	1553.96	0.0154503	0.911408	0.952364	0.0224517	0.860281	0.927681
ENSMFAG00000033482	ARGLU1	17	89007510	89032231	-	ensembl	protein_coding	chr17	assembled-molecule	ENSG00000134884	1747	2568	1348	2057	1788	1303	1509	2151	1587.21	1960.24	1722.87	1486.76	1708.73	1694.2	2102.46	1819.31	1780.32	1740.13	0.0320497	0.81793	0.900478	0.0321281	0.821404	0.905039
ENSMFAG00000039175	ECI2	4	166902687	166923005	+	ensembl	protein_coding	chr4	assembled-molecule	ENSG00000198721	1745	693	1192	1066	2384	683	1067	794	1585.39	528.99	1523.49	770.484	2278.3	888.059	1486.63	671.562	1718.45	714.774	1.26795	2.30937e-16	6.87922e-15	1.26753	6.41213e-10	9.42911e-09
ENSMFAG00000001803	OGT	X	68566636	68609252	+	ensembl	protein_coding	chrX	assembled-molecule	ENSG00000147162	1745	2172	1309	1949	1637	1129	1079	2063	1585.39	1657.96	1673.03	1408.7	1564.42	1467.96	1503.35	1744.88	1581.55	1569.87	0.0150481	0.90858	0.951027	0.0103826	0.930661	0.96459
ENSMFAG00000010123	MARS	11	56468846	56497649	+	ensembl	protein_coding	chr11	assembled-molecule	ENSG00000166986	1741	2130	1359	2068	1447	1030	1409	2270	1581.75	1625.9	1736.93	1494.71	1382.85	1339.24	1963.13	1919.96	1666.17	1594.95	0.0636563	0.562011	0.72829	0.061623	0.703962	0.832391
ENSMFAG00000043529	NDUFB7	19	14961019	14966978	-	ensembl	protein_coding	chr19	assembled-molecule	ENSG00000099795	1739	1227	1121	1629	1093	810	810	1066	1579.94	936.61	1432.74	1177.41	1044.54	1053.19	1128.56	901.619	1296.44	1017.21	0.33837	0.0464438	0.122519	0.350291	0.0469136	0.123811
ENSMFAG00000037580	NAA38	16	7963271	7973350	-	ensembl	protein_coding	chr16	assembled-molecule	ENSG00000183011	1734	1302	1287	1367	1394	893	867	928	1575.39	993.86	1644.91	988.041	1332.2	1161.11	1207.97	784.899	1440.12	981.977	0.555913	0.000205556	0.0011811	0.553773	0.000997771	0.00485289
ENSMFAG00000006057	LSM14A	19	34604883	34667136	+	ensembl	protein_coding	chr19	assembled-molecule	ENSG00000257103	1732	1491	1415	1312	1527	702	942	1235	1573.58	1138.13	1808.5	948.288	1459.3	912.763	1312.47	1044.56	1538.46	1010.93	0.601339	8.70869e-05	0.000547193	0.605109	4.01785e-05	0.000276434
ENSMFAG00000033654	OTUB1	14	10561547	10578361	-	ensembl	protein_coding	chr14	assembled-molecule	ENSG00000167770	1732	1499	1118	1876	1436	1264	612	1194	1573.58	1144.24	1428.91	1355.94	1372.33	1643.49	852.687	1009.88	1306.88	1288.39	0.00880791	0.959217	0.97815	0.0221184	0.919552	0.959351
ENSMFAG00000042142	ENSMFAG00000042142	20	2332166	2348714	-	ensembl	protein_coding	chr20	assembled-molecule	ENSG00000205937	1730	1825	1037	2022	1409	1158	866	1447	1571.76	1393.08	1325.38	1461.46	1346.53	1505.67	1206.58	1223.87	1362.56	1396.02	-0.036544	0.769548	0.876629	-0.033569	0.803909	0.895765
ENSMFAG00000000162	PDE4B	1	160986252	161436461	-	ensembl	protein_coding	chr1	assembled-molecule	ENSG00000184588	1729	1331	1188	1193	1565	910	1286	1168	1570.85	1016	1518.38	862.277	1495.62	1183.21	1791.76	987.89	1594.15	1012.34	0.660782	5.95533e-06	4.81261e-05	0.656361	3.15647e-06	2.66442e-05
ENSMFAG00000009725	AIFM3	10	30552344	30569019	+	ensembl	protein_coding	chr10	assembled-molecule	ENSG00000183773	1729	2051	1303	2602	1465	1308	1041	1649	1570.85	1565.6	1665.36	1880.68	1400.05	1700.7	1450.4	1394.72	1521.67	1635.42	-0.0986895	0.413847	0.601893	-0.10409	0.442882	0.629325
ENSMFAG00000045241	CLTA	15	42836447	42861524	-	ensembl	protein_coding	chr15	assembled-molecule	ENSG00000122705	1728	1672	1163	2088	1478	1129	1203	1803	1569.94	1276.29	1486.42	1509.17	1412.47	1467.96	1676.12	1524.97	1536.24	1444.6	0.0898963	0.46861	0.650258	0.088465	0.461839	0.646216
ENSMFAG00000031758	CAMTA2	16	5049790	5071451	-	ensembl	protein_coding	chr16	assembled-molecule	ENSG00000108509	1728	1608	1088	1729	1049	903	885	1346	1569.94	1227.44	1390.57	1249.69	1002.49	1174.11	1233.05	1138.44	1299.01	1197.42	0.100739	0.49779	0.674911	0.117393	0.460955	0.645507
ENSMFAG00000032317	ENSMFAG00000032317	3	3638332	3653252	+	ensembl	protein_coding	chr3	assembled-molecule	ENSG00000275895	1727	2465	1177	2475	1830	1676	1355	2030	1569.03	1881.62	1504.32	1788.88	1748.87	2179.19	1887.89	1716.97	1677.53	1891.66	-0.173608	0.181388	0.343312	-0.17277	0.192325	0.353792
ENSMFAG00000036554	ABCC10	4	127107024	127126330	-	ensembl	protein_coding	chr4	assembled-molecule	ENSG00000124574	1727	1763	1142	1675	1084	869	960	1336	1569.03	1345.76	1459.58	1210.66	1035.94	1129.9	1337.55	1129.98	1350.53	1204.07	0.153626	0.251593	0.432543	0.164976	0.301536	0.483831
ENSMFAG00000001486	NDUFA10	12	129874194	129939875	-	ensembl	protein_coding	chr12	assembled-molecule	ENSG00000130414	1724	982	948	1339	1382	848	717	924	1566.31	749.593	1211.63	967.803	1320.73	1102.6	998.981	781.516	1274.41	900.377	0.499925	0.00779437	0.0284575	0.50343	0.0081974	0.0296658
ENSMFAG00000015960	WDR83	19	12885150	12891588	+	ensembl	protein_coding	chr19	assembled-molecule	ENSG00000123154	1724	1711	961	1671	1359	903	807	1410	1566.31	1306.06	1228.25	1207.77	1298.75	1174.11	1124.38	1192.57	1304.42	1220.13	0.0877554	0.488848	0.667388	0.0973364	0.486352	0.667867
ENSMFAG00000038802	ENSMFAG00000038802	16	58175701	58207825	+	ensembl	protein_coding	chr16	assembled-molecule	ENSG00000120088	1723	544	1120	462	1129	234	696	327	1565.4	415.253	1431.47	333.925	1078.95	304.254	969.722	276.575	1261.38	332.502	1.91462	1.68279e-39	1.6449e-37	1.92258	7.26049e-20	3.05508e-18
ENSMFAG00000039134	ESPN	1	221902663	221942543	-	ensembl	protein_coding	chr1	assembled-molecule	ENSG00000187017	1723	572	1220	471	1064	571	868	913	1565.4	436.627	1559.27	340.43	1016.83	742.433	1209.37	772.212	1337.72	572.925	1.28332	4.24934e-05	0.00028581	1.22515	6.28864e-06	5.05786e-05
ENSMFAG00000002489	HDAC3	6	140753139	140770661	-	ensembl	protein_coding	chr6	assembled-molecule	ENSG00000171720	1723	2894	990	2732	1833	1603	963	2709	1565.4	2209.09	1265.31	1974.64	1751.73	2084.27	1341.73	2291.26	1481.04	2139.81	-0.539927	5.14003e-05	0.000339975	-0.529729	0.000131254	0.000793268
ENSMFAG00000022681	NREP	6	110403161	110691668	-	ensembl	protein_coding	chr6	assembled-molecule	ENSG00000134986	1722	2113	1298	2227	1953	1494	1443	2010	1564.49	1612.92	1658.97	1609.63	1866.41	1942.55	2010.5	1700.05	1775.09	1716.29	0.0457841	0.687246	0.82278	0.0489992	0.709463	0.835894
ENSMFAG00000037643	ENSMFAG00000037643	9	57553040	57574644	-	ensembl	protein_coding	chr9	assembled-molecule	#N/A	1721	1398	1418	1745	1637	905	1090	1362	1563.58	1067.14	1812.34	1261.25	1564.42	1176.71	1518.67	1151.97	1614.75	1164.27	0.471478	1.75227e-05	0.000129313	0.471676	8.63605e-05	0.000547288
ENSMFAG00000038729	TRABD	10	654528	663028	-	ensembl	protein_coding	chr10	assembled-molecule	ENSG00000170638	1721	1918	1070	1954	1466	1547	935	1589	1563.58	1464.07	1367.56	1412.31	1401	2011.46	1302.72	1343.97	1408.72	1557.95	-0.129098	0.391182	0.582526	-0.143371	0.368886	0.557316
ENSMFAG00000036762	ANKRD13A	11	113573811	113618287	+	ensembl	protein_coding	chr11	assembled-molecule	ENSG00000076513	1721	2277	1392	2108	2058	1820	1437	2071	1563.58	1738.11	1779.11	1523.62	1966.76	2366.42	2002.14	1751.64	1827.9	1844.95	-0.00117248	0.993255	0.996368	-0.0125304	0.939055	0.969225
ENSMFAG00000036347	HUWE1	X	52605172	52752530	-	ensembl	protein_coding	chrX	assembled-molecule	ENSG00000086758	1721	2388	1472	2467	1635	1091	1310	1870	1563.58	1822.84	1881.35	1783.1	1562.51	1418.55	1825.2	1581.64	1708.16	1651.53	0.0498962	0.694067	0.827859	0.0468286	0.729765	0.848227
ENSMFAG00000044283	ENSMFAG00000044283	15	44474690	44489938	-	ensembl	protein_coding	chr15	assembled-molecule	ENSG00000258728	1719	1912	1174	2148	1637	1334	930	1809	1561.77	1459.49	1500.48	1552.53	1564.42	1734.51	1295.75	1530.05	1480.61	1569.15	-0.0842467	0.479882	0.659282	-0.0819995	0.498914	0.679193
ENSMFAG00000040355	USP19	2	104273618	104286256	-	ensembl	protein_coding	chr2	assembled-molecule	ENSG00000172046	1719	1875	1144	1851	1349	1096	1006	1583	1561.77	1431.25	1462.14	1337.87	1289.19	1425.05	1401.64	1338.9	1428.68	1383.27	0.0445426	0.706646	0.835466	0.0470257	0.677782	0.814323
ENSMFAG00000043501	CYLD	20	38555286	38610016	+	ensembl	protein_coding	chr20	assembled-molecule	ENSG00000083799	1718	545	1724	483	2362	381	1432	428	1560.86	416.017	2203.43	349.103	2257.28	495.388	1995.18	362.001	2004.19	405.627	2.30372	1.32378e-40	1.37639e-38	2.30784	2.78149e-39	3.9046e-37
ENSMFAG00000045211	GANAB	14	11622956	11648507	+	ensembl	protein_coding	chr14	assembled-molecule	ENSG00000089597	1716	2044	987	2468	1204	1091	821	1890	1559.04	1560.25	1261.48	1783.82	1150.62	1418.55	1143.88	1598.55	1278.76	1590.3	-0.320649	0.0241228	0.0728415	-0.31442	0.0339129	0.0954694
ENSMFAG00000033619	RPL5	1	134127550	134137987	-	ensembl	protein_coding	chr1	assembled-molecule	ENSG00000122406	1716	1633	1542	2242	1665	1061	1000	1610	1559.04	1246.52	1970.82	1620.47	1591.18	1379.55	1393.28	1361.73	1628.58	1402.07	0.211868	0.0673146	0.163933	0.215785	0.152409	0.301336
ENSMFAG00000037339	ENSMFAG00000037339	1	226875273	226897979	-	ensembl	protein_coding	chr1	assembled-molecule	ENSG00000197785	1713	1315	956	1718	1288	973	788	1087	1556.31	1003.78	1221.86	1241.74	1230.9	1265.13	1097.9	919.38	1276.74	1107.51	0.206625	0.221308	0.395601	0.20669	0.223686	0.392096
ENSMFAG00000003466	SPTBN1	13	55396293	55572755	-	ensembl	protein_coding	chr13	assembled-molecule	ENSG00000115306	1713	2126	1643	2033	1893	1234	1346	1744	1556.31	1622.85	2099.91	1469.41	1809.07	1604.49	1875.35	1475.07	1835.16	1542.95	0.243491	0.0841404	0.19441	0.249712	0.0510912	0.132528
ENSMFAG00000044211	GLS	12	80134404	80221342	+	ensembl	protein_coding	chr12	assembled-molecule	ENSG00000115419	1711	1038	1149	898	1868	608	1188	879	1554.5	792.34	1468.53	649.057	1785.18	790.541	1655.22	743.455	1615.86	743.848	1.11936	1.06274e-20	4.32623e-19	1.12055	1.72029e-17	6.10135e-16
ENSMFAG00000036750	ZNF222	19	44753360	44768685	+	ensembl	protein_coding	chr19	assembled-molecule	ENSG00000159885	1711	1588	1294	1404	1533	670	1126	1356	1554.5	1212.17	1653.85	1014.78	1465.03	871.156	1568.83	1146.9	1560.55	1061.25	0.565222	2.72252e-05	0.00019115	0.554471	7.52615e-05	0.000483184
ENSMFAG00000031019	LMBR1L	11	47926200	47942878	-	ensembl	protein_coding	chr11	assembled-molecule	ENSG00000139636	1709	2183	971	2055	1727	1538	985	1922	1552.68	1666.36	1241.03	1485.31	1650.43	1999.76	1372.38	1625.62	1454.13	1694.26	-0.220157	0.0381847	0.105219	-0.218628	0.139904	0.283767
ENSMFAG00000043432	ENSMFAG00000043432	19	49295952	49307282	+	ensembl	protein_coding	chr19	assembled-molecule	ENSG00000105443	1707	1206	1233	1316	1363	759	888	1243	1550.86	920.58	1575.89	951.179	1302.57	986.876	1237.23	1051.32	1416.64	977.49	0.530234	0.000526836	0.00272585	0.535924	7.09936e-05	0.000458072
ENSMFAG00000002682	ENSMFAG00000002682	7	50120816	50156196	-	ensembl	protein_coding	chr7	assembled-molecule	ENSG00000140488	1705	1776	1155	1599	1621	904	1013	1120	1549.05	1355.68	1476.2	1155.73	1549.13	1175.41	1411.39	947.292	1496.44	1158.53	0.37857	0.00278787	0.0118421	0.369517	0.00852552	0.0307007
ENSMFAG00000041877	VDAC3	8	43400549	43414651	+	ensembl	protein_coding	chr8	assembled-molecule	ENSG00000078668	1704	2260	1097	2281	2386	2087	1052	2238	1548.14	1725.13	1402.07	1648.66	2280.22	2713.58	1465.73	1892.89	1674.04	1995.07	-0.252018	0.0138399	0.0461255	-0.251736	0.229126	0.399119
ENSMFAG00000046310	EPN1	19	56521785	56543869	+	ensembl	protein_coding	chr19	assembled-molecule	ENSG00000063245	1704	1487	1070	2336	1206	1297	760	1311	1548.14	1135.08	1367.56	1688.42	1152.53	1686.4	1058.89	1108.84	1281.78	1404.68	-0.11844	0.540504	0.710173	-0.13107	0.510315	0.688741
ENSMFAG00000040165	NELL2	11	43100897	43501514	-	ensembl	protein_coding	chr11	assembled-molecule	ENSG00000184613	1702	653	1443	456	2517	307	1275	460	1546.32	498.457	1844.29	329.588	2405.41	399.171	1776.43	389.066	1893.11	404.071	2.22387	1.04342e-28	7.06756e-27	2.22819	2.17018e-32	2.17083e-30
ENSMFAG00000033454	RIC8A	14	19921	26381	+	ensembl	protein_coding	chr14	assembled-molecule	ENSG00000177963	1702	1542	1301	1807	1223	867	745	1452	1546.32	1177.06	1662.8	1306.06	1168.78	1127.3	1037.99	1228.1	1353.97	1209.63	0.13987	0.385675	0.576904	0.162561	0.35107	0.537299
ENSMFAG00000044174	DDX39A	19	14782302	14793199	-	ensembl	protein_coding	chr19	assembled-molecule	ENSG00000123136	1701	1713	1066	2189	1708	1221	930	1953	1545.41	1307.59	1362.45	1582.17	1632.28	1587.58	1295.75	1651.84	1458.97	1532.29	-0.0705696	0.63509	0.783969	-0.0694175	0.610887	0.766995
ENSMFAG00000002143	CS	11	55211095	55242697	-	ensembl	protein_coding	chr11	assembled-molecule	ENSG00000062485	1701	1575	1114	2015	1230	984	820	1515	1545.41	1202.25	1423.8	1456.4	1175.47	1279.43	1142.49	1281.38	1321.79	1304.87	0.011352	0.938467	0.967937	0.0189257	0.897532	0.946425
ENSMFAG00000032113	STMN4	8	27671554	27694037	-	ensembl	protein_coding	chr8	assembled-molecule	ENSG00000015592	1700	3875	1235	3478	1428	2208	1041	2839	1544.5	2957.92	1578.45	2513.83	1364.69	2870.91	1450.4	2401.22	1484.51	2685.97	-0.852563	1.66712e-12	3.48451e-11	-0.855299	8.44599e-13	1.8762e-11
ENSMFAG00000039887	SART3	11	112158678	112197607	-	ensembl	protein_coding	chr11	assembled-molecule	ENSG00000075856	1700	2386	1487	1777	1875	1302	1562	1776	1544.5	1821.31	1900.53	1284.38	1791.87	1692.9	2176.3	1502.13	1853.3	1575.18	0.236157	0.180748	0.342407	0.234252	0.141634	0.286129
ENSMFAG00000042755	HNRNPK	15	94779034	94791588	-	ensembl	protein_coding	chr15	assembled-molecule	ENSG00000165119	1700	2208	1586	2072	2207	1343	1911	2105	1544.5	1685.44	2027.06	1497.6	2109.15	1746.21	2662.56	1780.4	2085.82	1677.41	0.291389	0.0574411	0.144814	0.313843	0.0644737	0.158504
ENSMFAG00000033987	DDX1	13	95315366	95352798	-	ensembl	protein_coding	chr13	assembled-molecule	ENSG00000079785	1699	1532	1227	1583	2461	1218	1334	1446	1543.6	1169.43	1568.22	1144.16	2351.89	1583.68	1858.63	1223.02	1830.59	1280.07	0.507335	3.12122e-06	2.64405e-05	0.517436	0.00401617	0.0162171
ENSMFAG00000031121	ZNF263	20	3551352	3560542	+	ensembl	protein_coding	chr20	assembled-molecule	ENSG00000006194	1698	1940	1157	1975	1930	1171	1201	1727	1542.69	1480.87	1478.75	1427.49	1844.43	1522.57	1673.33	1460.69	1634.8	1472.9	0.145387	0.191789	0.357883	0.151104	0.192846	0.354478
ENSMFAG00000043236	YWHAB	10	76615744	76638816	+	ensembl	protein_coding	chr10	assembled-molecule	ENSG00000166913	1697	2863	1113	3050	1452	1697	1242	2413	1541.78	2185.42	1422.52	2204.48	1387.63	2206.49	1730.45	2040.91	1520.59	2159.33	-0.510659	4.9099e-05	0.000326607	-0.506579	1.0153e-05	7.85505e-05
ENSMFAG00000043486	USP47	14	55795019	55911757	-	ensembl	protein_coding	chr14	assembled-molecule	ENSG00000170242	1696	2941	1870	2835	2126	1820	1262	2705	1540.87	2244.96	2390.04	2049.08	2031.74	2366.42	1758.32	2287.88	1930.24	2237.09	-0.230444	0.142729	0.288426	-0.212973	0.162834	0.315723
ENSMFAG00000030104	CCNL1	2	59527140	59543688	-	ensembl	protein_coding	chr2	assembled-molecule	ENSG00000163660	1694	2428	1165	1707	1762	1123	921	1759	1539.05	1853.37	1488.98	1233.79	1683.88	1460.16	1283.21	1487.76	1498.78	1508.77	-0.00158302	0.991715	0.99519	-0.00903902	0.954776	0.977
ENSMFAG00000032393	MROH1	8	145787322	145911033	+	ensembl	protein_coding	chr8	assembled-molecule	ENSG00000179832	1694	1055	1021	1540	883	855	748	989	1539.05	805.317	1304.93	1113.08	843.852	1111.7	1042.17	836.492	1182.5	966.647	0.272006	0.238319	0.416522	0.291543	0.17273	0.329053
ENSMFAG00000001091	PACS2	7	170684536	170769468	+	ensembl	protein_coding	chr7	assembled-molecule	ENSG00000179364	1693	1465	870	1995	1479	1245	840	1629	1538.14	1118.28	1111.94	1441.95	1413.43	1618.79	1170.35	1377.8	1308.47	1389.21	-0.0869586	0.6284	0.779779	-0.0844994	0.613522	0.768859
ENSMFAG00000032305	INPP4A	13	2741563	2813565	+	ensembl	protein_coding	chr13	assembled-molecule	ENSG00000040933	1693	2218	1430	2215	2671	1682	1148	1800	1538.14	1693.07	1827.67	1600.96	2552.58	2186.99	1599.48	1522.43	1879.47	1750.86	0.0868238	0.464761	0.647113	0.103338	0.592029	0.752708
ENSMFAG00000045434	PGAP3	16	51275213	51295604	-	ensembl	protein_coding	chr16	assembled-molecule	ENSG00000161395	1692	1205	968	989	1412	610	874	922	1537.24	919.817	1237.2	714.83	1349.4	793.142	1217.73	779.824	1335.39	801.903	0.735596	5.79739e-10	9.08221e-09	0.73662	3.48342e-07	3.45344e-06
ENSMFAG00000002566	ENSMFAG00000002566	11	116110105	116114362	-	ensembl	protein_coding	chr11	assembled-molecule	ENSG00000089009	1691	1354	1144	4419	1897	1146	1000	1701	1536.33	1033.55	1462.14	3193.97	1812.9	1490.07	1393.28	1438.7	1551.16	1789.07	-0.0722763	0.785603	0.881085	-0.206031	0.471548	0.654598
ENSMFAG00000034311	TBCD	16	80461714	80643638	+	ensembl	protein_coding	chr16	assembled-molecule	ENSG00000141556	1690	1493	1027	1453	1306	856	990	1142	1535.42	1139.66	1312.6	1050.2	1248.1	1113	1379.35	965.899	1368.87	1067.19	0.358176	0.00507401	0.0198016	0.359773	0.00455759	0.0180125
ENSMFAG00000045892	CTBP2	9	124310517	124482827	-	ensembl	protein_coding	chr9	assembled-molecule	ENSG00000175029	1690	2087	1093	1960	1977	953	1834	1541	1535.42	1593.08	1396.96	1416.65	1889.35	1239.12	2555.27	1303.37	1844.25	1388.05	0.375719	0.0696995	0.16841	0.409013	0.0378123	0.104096
ENSMFAG00000042757	PTCD3	13	23291212	23322817	-	ensembl	protein_coding	chr13	assembled-molecule	ENSG00000132300	1688	1674	1078	1546	1798	1082	1026	1460	1533.6	1277.82	1377.79	1117.42	1718.28	1406.85	1429.5	1234.86	1514.79	1259.24	0.266337	0.0114099	0.0391375	0.268449	0.0426323	0.114608
ENSMFAG00000042615	LRRC24	8	146215673	146219250	-	ensembl	protein_coding	chr8	assembled-molecule	ENSG00000254402	1687	1121	1142	1218	1107	652	847	1035	1532.69	855.697	1459.58	880.347	1057.92	847.751	1180.11	875.399	1307.58	864.798	0.581907	0.000162168	0.000955336	0.596435	0.000113873	0.000700386
ENSMFAG00000031493	CTNND1	14	15782809	15844777	-	ensembl	protein_coding	chr14	assembled-molecule	ENSG00000198561	1687	1590	1197	1398	1156	958	983	1573	1532.69	1213.7	1529.88	1010.45	1104.75	1245.62	1369.59	1330.44	1384.23	1200.05	0.201708	0.239988	0.418588	0.206173	0.189566	0.350532
ENSMFAG00000016446	DCUN1D2	17	95950195	95987518	-	ensembl	protein_coding	chr17	assembled-molecule	ENSG00000150401	1686	2161	1262	1941	1419	1106	1260	1808	1531.78	1649.56	1612.95	1402.92	1356.09	1438.06	1755.53	1529.2	1564.09	1504.93	0.0521731	0.676584	0.815036	0.0543794	0.67036	0.808896
ENSMFAG00000000481	EIF3D	10	14737809	14759258	+	ensembl	protein_coding	chr10	assembled-molecule	ENSG00000100353	1685	1887	1013	3141	1692	1297	905	1842	1530.88	1440.41	1294.71	2270.25	1616.98	1686.4	1260.92	1557.96	1425.87	1738.76	-0.270854	0.133733	0.274936	-0.285753	0.100586	0.221603
ENSMFAG00000031930	FIG4	4	13578301	13706870	+	ensembl	protein_coding	chr4	assembled-molecule	ENSG00000112367	1683	1014	1141	925	1845	532	1058	723	1529.06	774.02	1458.31	668.572	1763.2	691.724	1474.09	611.511	1556.16	686.457	1.18035	1.44265e-18	5.13069e-17	1.1812	3.50672e-18	1.30759e-16
ENSMFAG00000041494	PPP1R9B	16	35524840	35543134	-	ensembl	protein_coding	chr16	assembled-molecule	ENSG00000108819	1681	1811	996	2132	964	1197	819	1755	1527.24	1382.4	1272.98	1540.97	921.261	1556.38	1141.1	1484.37	1215.65	1491.03	-0.315687	0.077685	0.183044	-0.29413	0.078849	0.183706
ENSMFAG00000031002	DEF8	20	78397704	78417727	+	ensembl	protein_coding	chr20	assembled-molecule	ENSG00000140995	1680	2034	957	1944	1413	1150	953	1744	1526.33	1552.62	1223.14	1405.09	1350.35	1495.27	1327.8	1475.07	1356.9	1482.01	-0.130315	0.231695	0.408532	-0.126178	0.282813	0.462948
ENSMFAG00000031880	STRIP1	1	116679269	116701441	-	ensembl	protein_coding	chr1	assembled-molecule	ENSG00000143093	1679	2091	1317	2109	1707	1404	1076	1783	1525.42	1596.13	1683.25	1524.34	1631.32	1825.53	1499.17	1508.05	1584.79	1613.51	-0.0233088	0.838144	0.912429	-0.0247332	0.831717	0.910772
ENSMFAG00000035729	SUPT16H	7	84926836	84961595	-	ensembl	protein_coding	chr7	assembled-molecule	ENSG00000092201	1679	1599	1102	1810	1551	1006	859	1720	1525.42	1220.57	1408.46	1308.23	1482.24	1308.03	1196.83	1454.77	1403.24	1322.9	0.0828511	0.5803	0.743729	0.0861633	0.506285	0.685395
ENSMFAG00000033181	GLRA1	6	151150206	151256444	-	ensembl	protein_coding	chr6	assembled-molecule	ENSG00000145888	1679	1184	941	1572	1161	560	662	1119	1525.42	903.787	1202.69	1136.21	1109.53	728.13	922.351	946.446	1190	928.643	0.352348	0.0657687	0.161065	0.35737	0.0713617	0.171008
ENSMFAG00000031193	ZSCAN1	19	58623270	58651910	+	ensembl	protein_coding	chr19	assembled-molecule	ENSG00000152467	1678	1214	977	1231	1639	728	1039	913	1524.52	926.687	1248.7	889.743	1566.33	946.569	1447.62	772.212	1446.79	883.803	0.709819	1.20849e-07	1.32221e-06	0.712337	1.44752e-07	1.54313e-06
ENSMFAG00000040539	MICALL1	10	13268832	13307185	-	ensembl	protein_coding	chr10	assembled-molecule	ENSG00000100139	1675	639	1175	994	1158	365	839	590	1521.79	487.77	1501.76	718.444	1106.66	474.585	1168.96	499.02	1324.79	544.955	1.28877	1.471e-15	4.16884e-14	1.28008	4.58079e-11	7.77664e-10
ENSMFAG00000032230	IKBKG	X	151441568	151464816	+	ensembl	protein_coding	chrX	assembled-molecule	ENSG00000269335	1673	1393	1318	1502	1267	795	928	1090	1519.97	1063.32	1684.53	1085.62	1210.83	1033.68	1292.96	921.918	1427.07	1026.14	0.467489	0.000402605	0.00215479	0.475553	0.00131932	0.00616826
ENSMFAG00000037059	NUBP2	20	1836564	1842141	+	ensembl	protein_coding	chr20	assembled-molecule	ENSG00000095906	1672	1678	991	1905	1215	1172	688	1119	1519.07	1280.87	1266.59	1376.9	1161.13	1523.87	958.576	946.446	1226.34	1282.02	-0.0615368	0.691587	0.826461	-0.0626921	0.746958	0.860191
ENSMFAG00000036539	ENSMFAG00000036539	3	12857722	12870148	+	ensembl	protein_coding	chr3	assembled-molecule	ENSG00000249209	1670	1321	1744	1916	1525	991	1053	1291	1517.25	1008.36	2229	1384.85	1457.39	1288.53	1467.12	1091.92	1667.69	1193.42	0.471173	0.000739201	0.00367776	0.48262	0.00865785	0.0310841
ENSMFAG00000025892	PAFAH1B1	16	2555453	2610314	+	ensembl	protein_coding	chr16	assembled-molecule	ENSG00000007168	1670	2027	1361	1994	1336	1178	1112	2018	1517.25	1547.28	1739.49	1441.22	1276.77	1531.67	1549.33	1706.82	1520.71	1556.75	-0.0393036	0.777145	0.879103	-0.0345079	0.796925	0.891432
ENSMFAG00000037515	TIMM44	19	8376000	8392656	+	ensembl	protein_coding	chr19	assembled-molecule	ENSG00000104980	1669	1961	1050	1999	1209	1234	770	1532	1516.34	1496.9	1342	1444.84	1155.4	1604.49	1072.83	1295.76	1271.64	1460.5	-0.20738	0.13542	0.277226	-0.198497	0.187082	0.347091
ENSMFAG00000046100	EIF3B	3	37275380	37307329	+	ensembl	protein_coding	chr3	assembled-molecule	ENSG00000106263	1669	1548	1204	1932	1419	998	850	1340	1516.34	1181.64	1538.83	1396.41	1356.09	1297.63	1184.29	1133.37	1398.89	1252.26	0.157589	0.199984	0.368523	0.16037	0.251946	0.426809
ENSMFAG00000030528	ANAPC7	11	113959262	113990749	-	ensembl	protein_coding	chr11	assembled-molecule	ENSG00000196510	1668	1383	1057	1523	1490	756	1110	1081	1515.43	1055.69	1350.95	1100.79	1423.94	982.976	1546.54	914.306	1459.21	1013.44	0.527092	0.000108668	0.000666378	0.52523	1.43137e-05	0.000107805
ENSMFAG00000042086	ENSMFAG00000042086	KE145872.1	18518	19204	-	ensembl	protein_coding	chrX_KE145872_random	unlocalized-scaffold	ENSG00000184905	1667	1071	1321	1254	1091	507	616	914	1514.52	817.53	1688.36	906.367	1042.63	659.218	858.26	773.058	1275.94	789.043	0.652847	0.00034325	0.00187148	0.692773	0.00209561	0.00921
ENSMFAG00000043116	FAM120A	15	107509986	107630359	+	ensembl	protein_coding	chr15	assembled-molecule	ENSG00000048828	1667	1621	1526	1484	1774	855	1400	1522	1514.52	1237.36	1950.37	1072.61	1695.35	1111.7	1950.59	1287.3	1777.71	1177.24	0.590443	3.06503e-05	0.000212547	0.593385	1.45752e-05	0.000109626
ENSMFAG00000031042	NCKIPSD	2	103801428	103813808	-	ensembl	protein_coding	chr2	assembled-molecule	ENSG00000213672	1665	716	1051	809	1244	494	890	625	1512.71	546.547	1343.28	584.73	1188.85	642.315	1240.02	528.623	1321.21	575.553	1.19802	3.33377e-14	8.42422e-13	1.20094	2.93929e-17	1.02294e-15
ENSMFAG00000038520	KIF13B	8	29539395	29733554	-	ensembl	protein_coding	chr8	assembled-molecule	ENSG00000197892	1663	1808	890	1733	1559	1279	806	1219	1510.89	1380.11	1137.5	1252.58	1489.88	1663	1122.98	1031.03	1315.31	1331.68	-0.0110209	0.930932	0.96333	-0.0159215	0.931418	0.964841
ENSMFAG00000034622	PLPPR2	19	11687149	11698108	+	ensembl	protein_coding	chr19	assembled-molecule	ENSG00000105520	1662	1941	979	2160	1263	1436	795	1607	1509.98	1481.63	1251.25	1561.21	1207	1867.13	1107.66	1359.19	1268.97	1567.29	-0.303492	0.0454021	0.120321	-0.30284	0.0500173	0.13039
ENSMFAG00000040265	TSPAN17	6	176424914	176437361	+	ensembl	protein_coding	chr6	assembled-molecule	ENSG00000048140	1661	1622	1069	1687	1400	897	1072	1414	1509.07	1238.13	1366.28	1219.33	1337.93	1166.31	1493.6	1195.96	1426.72	1204.93	0.242276	0.0292315	0.0850883	0.24317	0.0228127	0.069225
ENSMFAG00000041295	ZNF445	2	99424500	99461348	-	ensembl	protein_coding	chr2	assembled-molecule	ENSG00000185219	1660	2152	1330	1639	1757	1001	1523	1860	1508.16	1642.69	1699.87	1184.64	1679.1	1301.53	2121.96	1573.18	1752.27	1425.51	0.299149	0.0514105	0.132894	0.296718	0.0678965	0.164832
ENSMFAG00000000415	MAP3K11	14	8870699	8888660	+	ensembl	protein_coding	chr14	assembled-molecule	ENSG00000173327	1659	2142	1583	2192	1376	1556	762	1683	1507.25	1635.06	2023.22	1584.34	1314.99	2023.16	1061.68	1423.47	1476.79	1666.51	-0.202036	0.284127	0.47154	-0.173771	0.394271	0.583168
ENSMFAG00000003494	RAN	11	135282505	135287611	+	ensembl	protein_coding	chr11	assembled-molecule	ENSG00000132341	1658	1663	1107	1947	1669	1001	1181	1686	1506.35	1269.42	1414.85	1407.25	1595	1301.53	1645.46	1426.01	1540.42	1351.06	0.188599	0.106543	0.232701	0.188781	0.0918265	0.206892
ENSMFAG00000002619	GRB10	3	69753308	69896167	+	ensembl	protein_coding	chr3	assembled-molecule	ENSG00000106070	1657	2123	1314	1905	2696	1495	1192	1985	1505.44	1620.56	1679.42	1376.9	2576.47	1943.85	1660.79	1678.91	1855.53	1655.05	0.142889	0.304695	0.493485	0.165947	0.38784	0.576566
ENSMFAG00000003050	MIF	KE145881.1	323886	324741	+	ensembl	protein_coding	chrUn_KE145881	unplaced-scaffold	ENSG00000240972	1655	788	817	2356	1054	794	1003	769	1503.62	601.507	1044.2	1702.87	1007.27	1032.38	1397.46	650.417	1238.14	996.795	0.425076	0.197719	0.365564	0.312661	0.301301	0.483546
ENSMFAG00000037505	KDM1A	1	205355577	205421387	-	ensembl	protein_coding	chr1	assembled-molecule	ENSG00000004487	1654	1981	1371	2041	1780	1305	1102	1580	1502.71	1512.16	1752.27	1475.2	1701.08	1696.8	1535.39	1336.36	1622.86	1505.13	0.110506	0.340058	0.531369	0.109519	0.380298	0.569225
ENSMFAG00000039674	ZRSR2	X	13616904	13649347	+	ensembl	protein_coding	chrX	assembled-molecule	ENSG00000169249	1653	1249	1206	1269	1505	886	689	1070	1501.8	953.403	1541.38	917.209	1438.28	1152.01	959.97	905.002	1360.36	981.905	0.454186	0.00646996	0.0243803	0.472131	0.00899487	0.0321016
ENSMFAG00000039343	PSMB1	4	97410	118481	+	ensembl	protein_coding	chr4	assembled-molecule	ENSG00000008018	1652	1616	1043	1872	1445	1043	759	1431	1500.89	1233.55	1333.05	1353.05	1380.94	1356.14	1057.5	1210.33	1318.1	1288.27	0.0244344	0.857924	0.923178	0.0345642	0.808644	0.898225
ENSMFAG00000042313	SCRIB	8	145431419	145456903	-	ensembl	protein_coding	chr8	assembled-molecule	ENSG00000180900	1649	1953	987	2578	1251	1206	802	1796	1498.17	1490.79	1261.48	1863.33	1195.54	1568.08	1117.41	1519.05	1268.15	1610.31	-0.346898	0.01749	0.0557777	-0.344018	0.0166067	0.0536049
ENSMFAG00000034524	ARL6IP4	11	127249336	127252091	+	ensembl	protein_coding	chr11	assembled-molecule	ENSG00000182196	1649	1268	700	1473	1206	747	400	962	1498.17	967.907	894.666	1064.66	1152.53	971.273	557.312	813.656	1025.67	954.373	0.0226873	0.920668	0.957493	0.105308	0.686318	0.820168
ENSMFAG00000035891	SMPD1	14	61722437	61727120	-	ensembl	protein_coding	chr14	assembled-molecule	ENSG00000166311	1649	1243	861	1597	1469	913	1013	1312	1498.17	948.823	1100.44	1154.28	1403.87	1187.11	1411.39	1109.68	1353.47	1099.98	0.295405	0.0717064	0.172246	0.300427	0.0415574	0.112242
ENSMFAG00000003393	TMEM222	1	200903200	200917139	-	ensembl	protein_coding	chr1	assembled-molecule	ENSG00000186501	1648	1642	1114	1715	1177	1278	804	1323	1497.26	1253.39	1423.8	1239.57	1124.82	1661.7	1120.2	1118.99	1291.52	1318.41	-0.0246006	0.891863	0.941738	-0.0282056	0.871197	0.932727
ENSMFAG00000003961	RPUSD1	20	813286	817065	-	ensembl	protein_coding	chr20	assembled-molecule	ENSG00000007376	1647	1236	738	967	914	526	556	793	1496.35	943.48	943.233	698.929	873.477	683.922	774.663	670.716	1021.93	749.262	0.417048	0.00544702	0.0210305	0.448322	0.0510166	0.132454
ENSMFAG00000040609	ADD1	5	2919518	3015147	+	ensembl	protein_coding	chr5	assembled-molecule	ENSG00000087274	1641	2364	1071	2679	1513	1413	955	2338	1490.9	1804.52	1368.84	1936.33	1445.92	1837.23	1330.58	1977.47	1409.06	1888.89	-0.422645	0.000244543	0.00137985	-0.422119	3.6704e-05	0.000254944
ENSMFAG00000007233	CD81	14	2332578	2353933	+	ensembl	protein_coding	chr14	assembled-molecule	ENSG00000110651	1641	2711	1039	3786	1383	2282	1176	2977	1490.9	2069.4	1327.94	2736.45	1321.68	2967.13	1638.5	2517.94	1444.76	2572.73	-0.825328	2.02156e-07	2.12355e-06	-0.832312	1.62328e-08	1.97933e-07
ENSMFAG00000039431	NDFIP1	6	141273486	141322267	+	ensembl	protein_coding	chr6	assembled-molecule	ENSG00000131507	1640	1659	1620	1563	1429	941	1244	1550	1489.99	1266.37	2070.51	1129.71	1365.64	1223.52	1733.24	1310.98	1664.85	1232.64	0.417449	0.0110567	0.0381585	0.432758	0.00575328	0.0219677
ENSMFAG00000040757	IP6K1	2	104951740	105029800	-	ensembl	protein_coding	chr2	assembled-molecule	ENSG00000176095	1639	1830	1063	1922	1339	1177	851	1588	1489.08	1396.9	1358.61	1389.18	1279.63	1530.37	1185.68	1343.12	1328.25	1414.9	-0.0935995	0.454685	0.637706	-0.0896049	0.463609	0.647757
ENSMFAG00000001561	ACLY	16	53563228	53630067	-	ensembl	protein_coding	chr16	assembled-molecule	ENSG00000131473	1639	1533	1022	1527	1433	995	1147	1512	1489.08	1170.19	1306.21	1103.69	1369.47	1293.73	1598.09	1278.84	1440.71	1211.61	0.249126	0.0355775	0.0995657	0.250467	0.0454258	0.120738
ENSMFAG00000002300	MED16	19	628252	651212	-	ensembl	protein_coding	chr19	assembled-molecule	ENSG00000175221	1639	1071	832	1428	1309	891	854	957	1489.08	817.53	1063.37	1032.13	1250.96	1158.51	1189.86	809.427	1248.32	954.399	0.393686	0.0383195	0.105521	0.389326	0.0267308	0.0785468
ENSMFAG00000045016	UPF3A	17	96784639	96809725	+	ensembl	protein_coding	chr17	assembled-molecule	ENSG00000169062	1635	2441	1221	2539	1473	921	976	1866	1485.45	1863.3	1560.55	1835.14	1407.69	1197.51	1359.84	1578.26	1453.38	1618.55	-0.137278	0.34155	0.533027	-0.156539	0.332512	0.5183
ENSMFAG00000038606	HM13	10	62829535	62887310	+	ensembl	protein_coding	chr10	assembled-molecule	ENSG00000101294	1634	1667	1107	2782	1090	1293	761	1992	1484.54	1272.48	1414.85	2010.78	1041.67	1681.2	1060.29	1684.83	1250.34	1662.32	-0.411858	0.0321168	0.0918209	-0.410606	0.0276074	0.0807674
ENSMFAG00000032970	PRAF2	X	47608750	47617932	-	ensembl	protein_coding	chrX	assembled-molecule	ENSG00000196998	1634	1670	1031	2527	1124	1137	1047	1444	1484.54	1274.77	1317.71	1826.47	1074.17	1478.36	1458.76	1221.33	1333.8	1450.23	-0.113619	0.544421	0.713997	-0.121147	0.488982	0.670258
ENSMFAG00000043033	ENSMFAG00000043033	16	50350661	50359415	-	ensembl	protein_coding	chr16	assembled-molecule	#N/A	1633	1784	1562	5888	1542	1887	1190	2338	1483.63	1361.79	1996.38	4255.73	1473.63	2453.54	1658	1977.47	1652.91	2512.13	-0.490314	0.0191939	0.0602424	-0.604224	0.0307802	0.088302
ENSMFAG00000033427	CARS2	17	93031836	93092357	-	ensembl	protein_coding	chr17	assembled-molecule	ENSG00000134905	1632	1822	1155	2287	1877	1346	1088	1961	1482.72	1390.79	1476.2	1653	1793.78	1750.11	1515.89	1658.61	1567.15	1613.13	-0.040958	0.718538	0.843856	-0.0406493	0.754837	0.864793
ENSMFAG00000042035	DDB1	14	12937903	12973773	+	ensembl	protein_coding	chr14	assembled-molecule	ENSG00000167986	1630	3077	1292	3563	1150	1667	928	2636	1480.91	2348.78	1651.3	2575.27	1099.01	2167.49	1292.96	2229.52	1381.05	2330.26	-0.767044	6.24736e-11	1.08839e-09	-0.755434	5.19871e-07	4.98533e-06
ENSMFAG00000038355	NDUFB2	3	173721997	173739996	+	ensembl	protein_coding	chr3	assembled-molecule	ENSG00000090266	1629	1556	1501	2056	1728	1001	899	1340	1480	1187.75	1918.42	1486.04	1651.39	1301.53	1252.56	1133.37	1575.59	1277.17	0.294236	0.00896086	0.0320643	0.303022	0.0676409	0.164464
ENSMFAG00000019678	LIN37	19	36198614	36205004	+	ensembl	protein_coding	chr19	assembled-molecule	ENSG00000267796	1628	1655	1306	1778	1832	1084	1211	1505	1479.09	1263.32	1669.19	1285.1	1750.78	1409.45	1687.26	1272.92	1646.58	1307.7	0.330808	0.00214129	0.0094598	0.332983	0.00298701	0.0125403
ENSMFAG00000042544	ZDHHC7	20	73294369	73335297	-	ensembl	protein_coding	chr20	assembled-molecule	ENSG00000153786	1625	1594	1379	1990	1519	804	1264	1404	1476.36	1216.75	1762.49	1438.33	1451.65	1045.39	1761.11	1187.5	1612.9	1221.99	0.402792	0.000864112	0.00422159	0.398375	0.00639972	0.0240079
ENSMFAG00000031826	LMTK3	19	49316227	49343924	-	ensembl	protein_coding	chr19	assembled-molecule	ENSG00000142235	1622	2504	879	2141	1067	1413	469	1401	1473.64	1911.39	1123.44	1547.47	1019.69	1837.23	653.448	1184.96	1067.56	1620.26	-0.633839	2.29749e-05	0.000164492	-0.600684	0.0127942	0.0431822
ENSMFAG00000034117	TERF2IP	20	63820343	63830014	+	ensembl	protein_coding	chr20	assembled-molecule	ENSG00000166848	1622	1810	1231	1706	1587	1161	1212	1868	1473.64	1381.63	1573.33	1233.06	1516.64	1509.57	1688.65	1579.95	1563.07	1426.05	0.136769	0.257087	0.43871	0.132509	0.292567	0.474544
ENSMFAG00000003074	RUSC2	15	43560320	43584945	-	ensembl	protein_coding	chr15	assembled-molecule	ENSG00000198853	1621	1897	1050	1793	1186	1043	818	1519	1472.73	1448.04	1342	1295.95	1133.42	1356.14	1139.7	1284.76	1271.96	1346.22	-0.08821	0.482271	0.661507	-0.0812738	0.547881	0.718362
ENSMFAG00000001167	GNL1	4	140407917	140424576	+	ensembl	protein_coding	chr4	assembled-molecule	ENSG00000204590	1620	2046	885	2286	1329	1380	874	1982	1471.82	1561.78	1131.11	1652.28	1270.08	1794.32	1217.73	1676.37	1272.68	1671.19	-0.397243	0.00356988	0.0146125	-0.391303	0.00201399	0.0089057
ENSMFAG00000039469	CCDC107	15	43452613	43455720	-	ensembl	protein_coding	chr15	assembled-molecule	ENSG00000159884	1620	1130	1343	1382	1939	1223	939	1236	1471.82	862.567	1716.48	998.883	1853.03	1590.18	1308.29	1045.4	1587.41	1124.26	0.524268	0.00100078	0.00480773	0.499668	0.0159299	0.0518934
ENSMFAG00000042367	VARS2	4	140042644	140055190	-	ensembl	protein_coding	chr4	assembled-molecule	ENSG00000137411	1619	1916	1158	2125	1421	1335	908	1689	1470.91	1462.55	1480.03	1535.91	1358	1735.81	1265.1	1428.55	1393.51	1540.7	-0.143062	0.248018	0.428382	-0.143447	0.240153	0.412958
ENSMFAG00000002758	RBM42	19	36084234	36093222	+	ensembl	protein_coding	chr19	assembled-molecule	ENSG00000126254	1619	1171	757	1862	1411	998	726	1128	1470.91	893.863	967.517	1345.82	1348.44	1297.63	1011.52	954.058	1199.6	1122.84	0.0957164	0.654776	0.79954	0.0969688	0.633778	0.782067
ENSMFAG00000031726	EIF4E1B	6	176419548	176424722	+	ensembl	protein_coding	chr6	assembled-molecule	ENSG00000175766	1618	459	1080	407	920	172	774	382	1470	350.37	1380.34	294.172	879.211	223.64	1078.4	323.094	1201.99	297.819	2.0047	1.17325e-34	9.57603e-33	2.00976	2.71679e-20	1.17575e-18
ENSMFAG00000046328	PLA2G6	10	13017942	13092367	+	ensembl	protein_coding	chr10	assembled-molecule	ENSG00000184381	1618	1516	1029	1584	1092	1036	814	967	1470	1157.21	1315.16	1144.88	1043.59	1347.04	1134.13	817.885	1240.72	1116.76	0.16318	0.372415	0.564518	0.152933	0.41323	0.601622
ENSMFAG00000003779	ENSMFAG00000003779	1	64783277	65036019	+	ensembl	protein_coding	chr1	assembled-molecule	ENSG00000171943	1617	2127	1022	2089	1513	1027	829	1378	1469.1	1623.61	1306.21	1509.89	1445.92	1335.34	1155.03	1165.51	1344.06	1408.59	-0.0636515	0.603097	0.761286	-0.0672653	0.658047	0.800121
ENSMFAG00000000309	HDGFL2	19	4523833	4563742	+	ensembl	protein_coding	chr19	assembled-molecule	ENSG00000167674	1615	1966	1016	2179	1087	1180	911	1691	1467.28	1500.71	1298.54	1574.94	1038.81	1534.27	1269.28	1430.24	1268.48	1510.04	-0.260355	0.0647642	0.159123	-0.251466	0.0666852	0.162696
ENSMFAG00000036175	CYFIP2	6	156660800	156794584	+	ensembl	protein_coding	chr6	assembled-molecule	ENSG00000055163	1615	2097	1163	2044	1787	1540	1029	1704	1467.28	1600.71	1486.42	1477.36	1707.77	2002.36	1433.68	1441.24	1523.79	1630.42	-0.0889499	0.423974	0.610744	-0.0959355	0.509043	0.687601
ENSMFAG00000033062	ENSMFAG00000033062	17	7085875	7091320	+	ensembl	protein_coding	chr17	assembled-molecule	#N/A	1613	1311	1319	1276	1459	1026	923	1555	1465.46	1000.73	1685.81	922.268	1394.31	1334.04	1286	1315.21	1457.89	1143.06	0.362992	0.0609297	0.151665	0.352249	0.0374783	0.103296
ENSMFAG00000002308	LZTR1	10	30569336	30587511	+	ensembl	protein_coding	chr10	assembled-molecule	ENSG00000099949	1612	1571	838	1700	1308	1050	843	1447	1464.55	1199.2	1071.04	1228.73	1250.01	1365.24	1174.53	1223.87	1240.03	1254.26	-0.0232684	0.870396	0.929318	-0.0145362	0.916161	0.957547
ENSMFAG00000003764	FTSJ3	16	61116097	61124291	-	ensembl	protein_coding	chr16	assembled-molecule	ENSG00000108592	1612	1525	926	1611	1488	703	824	1705	1464.55	1164.08	1183.52	1164.4	1422.03	914.063	1148.06	1442.08	1304.54	1171.16	0.165763	0.389389	0.580739	0.155403	0.364869	0.553012
ENSMFAG00000038687	APLP1	19	36347628	36360119	+	ensembl	protein_coding	chr19	assembled-molecule	ENSG00000105290	1611	2514	1177	2548	1156	1366	1016	2270	1463.64	1919.02	1504.32	1841.65	1104.75	1776.12	1415.57	1919.96	1372.07	1864.18	-0.450967	0.000232043	0.00131386	-0.443092	0.000823702	0.00410255
ENSMFAG00000046149	KDM3A	13	22940696	22993994	-	ensembl	protein_coding	chr13	assembled-molecule	ENSG00000115548	1611	2051	1330	1991	1499	1072	1345	2236	1463.64	1565.6	1699.87	1439.06	1432.54	1393.85	1873.96	1891.2	1617.5	1572.43	0.0421002	0.72052	0.845235	0.0394631	0.795705	0.890838
ENSMFAG00000039347	OTUD5	X	47451181	47489519	-	ensembl	protein_coding	chrX	assembled-molecule	ENSG00000068308	1608	1665	1165	1883	1594	1147	854	1396	1460.92	1270.95	1488.98	1361	1523.33	1491.37	1189.86	1180.73	1415.77	1326.01	0.0937567	0.402884	0.592707	0.0960907	0.485921	0.667734
ENSMFAG00000035653	SLC25A25	15	100631338	100676724	-	ensembl	protein_coding	chr15	assembled-molecule	ENSG00000148339	1605	2149	1049	2259	1180	1268	1030	1960	1458.19	1640.4	1340.72	1632.76	1127.68	1648.69	1435.08	1657.76	1340.42	1644.9	-0.301708	0.0163245	0.0527853	-0.295778	0.0157516	0.0514227
ENSMFAG00000040675	SLC38A10	16	78856838	78909603	-	ensembl	protein_coding	chr16	assembled-molecule	ENSG00000157637	1605	1838	1119	2213	1147	1294	1160	1419	1458.19	1403.01	1430.19	1599.51	1096.15	1682.5	1616.2	1200.18	1400.18	1471.3	-0.0730961	0.706402	0.835421	-0.071638	0.669614	0.808347
ENSMFAG00000041219	VOPP1	3	64819643	64925178	+	ensembl	protein_coding	chr3	assembled-molecule	ENSG00000154978	1605	1007	1120	1317	1009	707	504	959	1458.19	768.677	1431.47	951.902	964.266	919.264	702.213	811.118	1139.03	862.74	0.345623	0.12282	0.258766	0.401619	0.0840448	0.193145
ENSMFAG00000031369	ABHD17A	19	1706742	1715079	-	ensembl	protein_coding	chr19	assembled-molecule	ENSG00000129968	1603	1611	954	1970	1430	1373	1021	1698	1456.38	1229.73	1219.3	1423.88	1366.6	1785.22	1422.54	1436.16	1366.2	1468.75	-0.0944882	0.535627	0.705981	-0.102818	0.486345	0.667867
ENSMFAG00000042124	ECPAS	15	26153778	26282498	+	ensembl	protein_coding	chr15	assembled-molecule	ENSG00000136813	1602	1846	1461	2381	2093	1241	1425	2037	1455.47	1409.11	1867.3	1720.94	2000.21	1613.59	1985.42	1722.89	1827.1	1616.63	0.169505	0.119644	0.254074	0.176048	0.223823	0.392172
ENSMFAG00000037493	TECR	19	14922877	14960921	+	ensembl	protein_coding	chr19	assembled-molecule	ENSG00000099797	1601	3253	1525	4645	1758	3240	1257	3527	1454.56	2483.12	1949.09	3357.32	1680.06	4212.75	1751.35	2983.12	1708.77	3259.08	-0.912335	7.33223e-11	1.2639e-09	-0.931397	9.10149e-08	9.97641e-07
ENSMFAG00000037658	RPS3A	5	150333741	150338753	+	ensembl	protein_coding	chr5	assembled-molecule	ENSG00000145425	1601	1544	1270	5026	1529	1449	941	1653	1454.56	1178.59	1623.18	3632.7	1461.21	1884.04	1311.08	1398.1	1462.51	2023.35	-0.327293	0.163587	0.318491	-0.468486	0.106257	0.231033
ENSMFAG00000035905	CCT2	11	68640791	68657378	+	ensembl	protein_coding	chr11	assembled-molecule	ENSG00000166226	1601	1626	992	1541	1518	841	1035	1472	1454.56	1241.18	1267.87	1113.8	1450.7	1093.5	1442.04	1245.01	1403.79	1173.37	0.258467	0.0261192	0.0778331	0.25841	0.0278283	0.0813139
ENSMFAG00000042914	ATP5F1B	11	55598292	55608293	-	ensembl	protein_coding	chr11	assembled-molecule	ENSG00000110955	1600	1683	1141	2163	1550	881	786	1523	1453.65	1284.69	1458.31	1563.37	1481.28	1145.5	1095.12	1288.15	1372.09	1320.43	0.0538195	0.726261	0.848713	0.0552216	0.724444	0.84568
ENSMFAG00000039791	PRPF3	1	101728799	101762021	-	ensembl	protein_coding	chr1	assembled-molecule	ENSG00000117360	1598	1022	1031	1270	1610	804	984	1038	1451.83	780.127	1317.71	917.931	1538.62	1045.39	1370.99	877.936	1419.79	905.345	0.654849	1.00969e-06	9.38088e-06	0.651433	1.89982e-06	1.65467e-05
ENSMFAG00000046033	ABCG4	14	115186450	115199877	+	ensembl	protein_coding	chr14	assembled-molecule	ENSG00000172350	1597	1236	1163	1302	1017	600	838	1168	1450.93	943.48	1486.42	941.06	971.911	780.139	1167.57	987.89	1269.21	913.142	0.461286	0.00158026	0.00722786	0.473914	0.00654843	0.0244998
ENSMFAG00000046024	PAF1	19	39889290	39895371	-	ensembl	protein_coding	chr19	assembled-molecule	ENSG00000006712	1596	2539	1280	3181	1623	1303	1162	2272	1450.02	1938.1	1635.96	2299.17	1551.04	1694.2	1618.99	1921.65	1564	1963.28	-0.321766	0.00714465	0.0263808	-0.329452	0.010619	0.03678
ENSMFAG00000040581	KCTD2	16	72298010	72318547	+	ensembl	protein_coding	chr16	assembled-molecule	ENSG00000180901	1594	2035	1130	2151	1568	1192	808	1789	1448.2	1553.38	1444.25	1554.7	1498.48	1549.88	1125.77	1513.13	1379.17	1542.77	-0.16965	0.180348	0.341877	-0.160603	0.209336	0.374446
ENSMFAG00000041716	FAM160B2	8	22223760	22240969	+	ensembl	protein_coding	chr8	assembled-molecule	ENSG00000158863	1594	1636	1133	1847	1300	1258	767	1897	1448.2	1248.81	1448.08	1334.98	1242.36	1635.69	1068.65	1604.48	1301.82	1455.99	-0.161859	0.376813	0.568517	-0.160116	0.310776	0.494807
ENSMFAG00000039077	PSME2	7	87921348	87926834	-	ensembl	protein_coding	chr7	assembled-molecule	ENSG00000100911	1594	1351	1268	2127	1055	745	1029	1366	1448.2	1031.26	1620.62	1537.35	1008.23	968.673	1433.68	1155.36	1377.68	1173.16	0.234483	0.0924055	0.209126	0.230489	0.248187	0.422281
ENSMFAG00000043282	FXR2	16	7661135	7686937	-	ensembl	protein_coding	chr16	assembled-molecule	ENSG00000129245	1593	1554	874	1255	1006	757	693	1050	1447.29	1186.22	1117.05	907.09	961.399	984.276	965.543	888.086	1122.82	991.418	0.169824	0.208089	0.378267	0.180236	0.320412	0.505238
ENSMFAG00000009224	ARHGAP39	8	146222833	146301583	-	ensembl	protein_coding	chr8	assembled-molecule	ENSG00000147799	1592	1165	1305	1318	1486	766	1007	1231	1446.38	889.283	1667.91	952.625	1420.12	995.978	1403.03	1041.18	1484.36	969.765	0.613721	3.75616e-06	3.13795e-05	0.614384	5.4117e-07	5.18066e-06
ENSMFAG00000003876	PODXL2	11	89540456	89572945	-	ensembl	protein_coding	chr11	assembled-molecule	ENSG00000114631	1592	2394	967	2454	1259	1467	828	1401	1446.38	1827.42	1235.92	1773.7	1203.18	1907.44	1153.64	1184.96	1259.78	1673.38	-0.391455	0.00930403	0.033118	-0.40875	0.0189679	0.0596894
ENSMFAG00000033267	CHERP	19	16805815	16830344	-	ensembl	protein_coding	chr19	assembled-molecule	ENSG00000085872	1592	2039	985	1676	1526	1225	821	1526	1446.38	1556.44	1258.92	1211.38	1458.34	1592.78	1143.88	1290.68	1326.88	1412.82	-0.0878632	0.440375	0.625375	-0.088751	0.555768	0.724698
ENSMFAG00000030483	ACSL6	6	130948211	131010954	-	ensembl	protein_coding	chr6	assembled-molecule	ENSG00000164398	1591	2341	1231	1624	1721	1209	1134	1609	1445.47	1786.96	1573.33	1173.8	1644.7	1571.98	1579.98	1360.89	1560.87	1473.41	0.0987876	0.535962	0.706252	0.0834872	0.587052	0.748997
ENSMFAG00000038870	COPE	19	19357147	19377108	-	ensembl	protein_coding	chr19	assembled-molecule	ENSG00000105669	1591	1375	1234	2123	1135	933	889	1446	1445.47	1049.58	1577.17	1534.46	1084.68	1213.12	1238.63	1223.02	1336.49	1255.05	0.0902135	0.555626	0.723227	0.0902094	0.603227	0.760521
ENSMFAG00000007433	ERP29	11	115693042	115703658	+	ensembl	protein_coding	chr11	assembled-molecule	ENSG00000089248	1590	1473	1274	1895	1148	767	892	1439	1444.57	1124.39	1628.29	1369.67	1097.1	997.278	1242.81	1217.1	1353.19	1177.11	0.195801	0.117641	0.250937	0.199905	0.236811	0.409107
ENSMFAG00000000525	ENSMFAG00000000525	14	70706815	70838629	+	ensembl	protein_coding	chr14	assembled-molecule	ENSG00000149273	1589	1451	1220	7862	1494	1523	989	1477	1443.66	1107.6	1559.27	5682.5	1427.76	1980.25	1377.95	1249.24	1452.16	2504.9	-0.434381	0.360146	0.552093	-0.78665	0.153817	0.303425
ENSMFAG00000045480	PPP1R16A	8	146165893	146195708	+	ensembl	protein_coding	chr8	assembled-molecule	ENSG00000160972	1587	2368	1078	2580	1422	1637	915	2009	1441.84	1807.57	1377.79	1864.77	1358.96	2128.48	1274.85	1699.2	1363.36	1875.01	-0.455901	8.17857e-05	0.000516868	-0.458261	0.000105538	0.000653061
ENSMFAG00000031260	AP2A2	14	756870	838598	+	ensembl	protein_coding	chr14	assembled-molecule	ENSG00000183020	1586	1739	1008	1986	1229	1019	800	1540	1440.93	1327.44	1288.32	1435.44	1174.51	1324.94	1114.62	1302.53	1254.6	1347.59	-0.108084	0.394034	0.584375	-0.102542	0.421349	0.608849
ENSMFAG00000033495	ENSMFAG00000033495	15	101326120	101329842	+	ensembl	protein_coding	chr15	assembled-molecule	#N/A	1583	1404	1015	2860	1581	1444	1022	1793	1438.21	1071.72	1297.27	2067.15	1510.91	1877.54	1423.93	1516.51	1417.58	1633.23	-0.163731	0.408736	0.597752	-0.203748	0.301511	0.483831
ENSMFAG00000035581	ENSMFAG00000035581	1	201333206	201357879	-	ensembl	protein_coding	chr1	assembled-molecule	ENSG00000090273	1582	1392	1270	1937	1699	936	812	1181	1437.3	1062.56	1623.18	1400.03	1623.67	1217.02	1131.34	998.885	1453.87	1169.62	0.311692	0.0105029	0.0364787	0.314391	0.0665066	0.162331
ENSMFAG00000002215	RPS25	14	115044268	115046968	-	ensembl	protein_coding	chr14	assembled-molecule	ENSG00000118181	1581	1349	1186	2433	1547	1114	1101	1532	1436.39	1029.74	1515.82	1758.53	1478.41	1448.46	1534	1295.76	1491.16	1383.12	0.134518	0.395605	0.585534	0.108417	0.52341	0.699149
ENSMFAG00000045204	IFT27	10	14494614	14512698	+	ensembl	protein_coding	chr10	assembled-molecule	ENSG00000100360	1579	1385	1391	1670	1334	967	768	1403	1434.57	1057.22	1777.83	1207.04	1274.86	1257.32	1070.04	1186.65	1389.32	1177.06	0.21897	0.202299	0.371466	0.239692	0.163135	0.315926
ENSMFAG00000044949	MTIF2	13	54757877	54789979	+	ensembl	protein_coding	chr13	assembled-molecule	ENSG00000085760	1578	1571	1265	1429	1769	867	1237	1339	1433.66	1199.2	1616.79	1032.85	1690.57	1127.3	1723.49	1132.52	1616.13	1122.97	0.523189	6.2573e-05	0.00040614	0.5248	1.07045e-05	8.22533e-05
ENSMFAG00000038773	TM7SF2	14	9414770	9419228	-	ensembl	protein_coding	chr14	assembled-molecule	ENSG00000149809	1578	2497	1038	2772	1377	1704	784	2391	1433.66	1906.04	1326.66	2003.55	1315.95	2215.6	1092.33	2022.3	1292.15	2036.87	-0.660326	4.89737e-07	4.81014e-06	-0.654874	2.01559e-07	2.08357e-06
ENSMFAG00000042188	STUB1	20	703617	709413	+	ensembl	protein_coding	chr20	assembled-molecule	ENSG00000103266	1578	1527	1327	2028	1295	1044	991	1494	1433.66	1165.61	1696.03	1465.8	1237.59	1357.44	1380.74	1263.62	1437	1313.12	0.126876	0.336163	0.527392	0.129692	0.36908	0.557457
ENSMFAG00000043688	PHF21A	14	21480042	21674317	+	ensembl	protein_coding	chr14	assembled-molecule	ENSG00000135365	1578	1455	1278	1524	1740	1202	842	1445	1433.66	1110.65	1633.4	1101.52	1662.86	1562.88	1173.14	1222.18	1475.77	1249.31	0.242464	0.119086	0.252987	0.242185	0.159975	0.312085
ENSMFAG00000002388	PRKAB1	11	123526391	123539430	+	ensembl	protein_coding	chr11	assembled-molecule	ENSG00000111725	1576	1555	1123	1555	1627	893	904	1365	1431.85	1186.98	1435.3	1123.92	1554.87	1161.11	1259.52	1154.51	1420.38	1156.63	0.292756	0.0155407	0.0507207	0.297349	0.00979783	0.0343801
ENSMFAG00000043636	DDX54	11	116876856	116905571	-	ensembl	protein_coding	chr11	assembled-molecule	ENSG00000123064	1574	1328	826	1373	1146	706	828	1309	1430.03	1013.71	1055.71	992.378	1095.19	917.964	1153.64	1107.15	1183.64	1007.8	0.225721	0.115635	0.247784	0.232179	0.113726	0.243657
ENSMFAG00000038962	CEP57L1	4	13020799	13078848	+	ensembl	protein_coding	chr4	assembled-molecule	ENSG00000183137	1573	1443	1298	1409	1834	668	1216	1154	1429.12	1101.49	1658.97	1018.4	1752.69	868.555	1694.23	976.049	1633.75	991.123	0.720921	2.40496e-06	2.07169e-05	0.719231	5.13861e-08	5.87546e-07
ENSMFAG00000031959	TSPAN3	7	55348384	55373926	-	ensembl	protein_coding	chr7	assembled-molecule	ENSG00000140391	1573	3657	1278	3352	1822	1885	2048	3145	1429.12	2791.51	1633.4	2422.76	1741.22	2450.94	2853.44	2660.03	1914.3	2581.31	-0.482164	0.00885486	0.0317406	-0.432217	0.0333366	0.0941589
ENSMFAG00000041557	NONO	X	68275754	68296218	+	ensembl	protein_coding	chrX	assembled-molecule	ENSG00000147140	1573	1986	1253	2021	1427	1109	1250	2043	1429.12	1515.98	1601.45	1460.74	1363.73	1441.96	1741.6	1727.96	1533.98	1536.66	-0.00529294	0.961753	0.979331	-0.00388844	0.97642	0.987953
ENSMFAG00000034876	DDX3X	X	39578398	39614309	+	ensembl	protein_coding	chrX	assembled-molecule	ENSG00000215301	1572	2449	1165	1542	2280	977	1541	1533	1428.21	1869.4	1488.98	1114.53	2178.92	1270.33	2147.04	1296.61	1810.79	1387.72	0.386591	0.075074	0.178178	0.383483	0.0670566	0.163411
ENSMFAG00000045182	PGP	20	2286988	2289750	-	ensembl	protein_coding	chr20	assembled-molecule	ENSG00000184207	1567	1282	900	1251	1146	813	586	1088	1423.67	978.593	1150.28	904.199	1095.19	1057.09	816.462	920.226	1121.4	965.027	0.193655	0.263701	0.447005	0.218507	0.227448	0.397232
[truncated: 18,777 more rows]

## Sheet: NHP_results_key
NHP results sheet columns	Explanation…
geneID	Annotation information from Ensembl https://www.ensembl.org/Macaca_fascicularis/Info/Index
genename
chr
start
stop
strand
source
biotype
[truncated: 27 more rows]

## Sheet: Mouse_Results
Ensembl gene_id	genename	chromosome	Start	Stop	Strand	source	biotype	wt_high_(SM1_S10)	wt_low_(SM2_S11)	mut_high_(SM3_S12)	mut_low_SM4_S13	wt_high_(SM1_S10)	wt_low_(SM2_S11)	mut_high_(SM3_S12)	mut_low_SM4_S13	log2FoldChange_rd1_wt_high_vs_low	maxCount	log2FoldChange_rd1_mut_high_vs_low	maxCount	log2FoldChange_rd1_mut_high_vs_wt_high	maxCount	log2FoldChange_rd1_mut_low_vs_wt_low	maxCount
[truncated: 22,128 more rows]

[truncated: 2 more sheets: Mouse_results_Key, STARcountingSummary]
